# Supplementary material for: Formic acid sandwich method is well-suited for filamentous fungi identification and improves turn around time using Zybio EXS2600 mass spectrometry
Source: BMC Microbiol. 2024 Jul 3;24:238. doi: 10.1186/s12866-024-03394-2 (PMC11220970; doi:10.1186/s12866-024-03394-2)
Supplement: Supplementary file 1 — Additional file 1: Supplementary Table S1. Laboratory data for all fungal cultures were collected from laboratory information system in two 9-month periods: pre-EXS (April to December 2022) and post-EXS (April to December 2023). [file 12866_2024_3394_MOESM1_ESM.xlsx]

## Sheet: Post-EXS2600
Sample No.	Identification result	Departments	Specimen type	Receipt date	Report date	TAT(h)
2304162034	Aspergillus fumigatus	Emergency	Sputum	2023-04-16 16:39:50	2023-04-17 09:13:07	16
2307242041	Cunninghamella	Respiratory	Sputum	2023-07-24 15:01:23	2023-07-25 08:48:02	17
2306042023	Aspergillus fumigatus	Intensive care Unit	Sputum	2023-06-04 12:42:10	2023-06-05 09:41:18	20
2304142033	Aspergillus fumigatus	Intensive care Unit	Tracheal secretion	2023-04-14 10:59:36	2023-04-15 09:37:35	22
2304162006	Aspergillus fumigatus	Respiratory	Sputum	2023-04-16 09:52:26	2023-04-17 08:33:53	22
2304162012	Aspergillus fumigatus	Emergency	Sputum	2023-04-16 10:35:03	2023-04-17 09:14:35	22
2305172012	Aspergillus fumigatus	Rheumatic immunity	Sputum	2023-05-17 10:27:19	2023-05-18 09:09:33	22
2305312044	Aspergillus fumigatus	Cadre medical/Geriatrics	Sputum	2023-05-31 10:53:45	2023-06-01 09:09:55	22
2304192005	Aspergillus fumigatus	Respiratory	Sputum	2023-04-19 09:25:04	2023-04-20 08:45:03	23
2305102012	Aspergillus fumigatus	Respiratory	Sputum	2023-05-10 09:17:14	2023-05-11 08:46:18	23
2307042012	Aspergillus fumigatus	kidney internal medicine	Sputum	2023-07-04 09:20:23	2023-07-05 09:03:28	23
2304032001	Aspergillus fumigatus	Gastroenterology	Sputum	2023-04-03 09:13:23	2023-04-04 09:13:41	24
2306132006	Aspergillus fumigatus	Cardiology	Sputum	2023-06-13 08:47:34	2023-06-14 09:16:49	24
2307212017	Cunninghamella	Respiratory	Sputum	2023-07-21 10:48:30	2023-07-22 11:10:33	24
2304182006	Aspergillus flavus	Respiratory	Sputum	2023-04-18 09:18:07	2023-04-19 10:30:45	25
2306072002	Aspergillus flavus	Respiratory	Sputum	2023-06-07 08:50:24	2023-06-08 10:02:51	25
2305272004	Aspergillus fumigatus	Oncology	Sputum	2023-05-27 09:35:34	2023-05-28 11:52:59	26
2306022028	Aspergillus fumigatus	Cadre medical/Geriatrics	Sputum	2023-06-02 10:21:03	2023-06-03 12:51:34	26
2307182003	Cunninghamella	Respiratory	Sputum	2023-07-18 08:48:39	2023-07-19 11:42:59	26
2306272121	Aspergillus fumigatus	Cardiology	Sputum	2023-06-27 23:01:10	2023-06-29 08:49:29	33
2307142071	Aspergillus fumigatus	Respiratory	Bronchoalveolar lavage fluid	2023-07-14 20:10:46	2023-07-16 08:36:43	36
2305272062	Aspergillus fumigatus	kidney internal medicine	Sputum	2023-05-27 20:33:23	2023-05-29 09:22:07	36
2310062051	Penicillium	Respiratory	Bronchoalveolar lavage fluid	2023-10-06 20:46:55	2023-10-08 08:57:50	36
2312092071	Aspergillus flavus	Respiratory	Sputum	2023-12-09 21:10:24	2023-12-11 09:26:15	36
2312142103	Aspergillus fumigatus	kidney internal medicine	Sputum	2023-12-14 20:07:01	2023-12-16 08:50:32	36
2304122095	Aspergillus fumigatus	Cadre medical/Geriatrics	Sputum	2023-04-12 19:40:25	2023-04-14 10:32:03	38
2306192063	Aspergillus fumigatus	Respiratory	Sputum	2023-06-19 17:54:03	2023-06-21 08:49:02	38
2307242073	Aspergillus flavus	Oncology	Bronchoalveolar lavage fluid	2023-07-24 20:23:47	2023-07-26 10:33:36	38
2309062089	Aspergillus fumigatus	Hematology	Sputum	2023-09-06 19:22:57	2023-09-08 09:53:37	38
2310092091	Aspergillus flavus	Cardiac and Great Vascular Surgery	Sputum	2023-10-09 18:09:17	2023-10-11 09:05:43	38
2311012110	Aspergillus flavus	Respiratory	Bronchoalveolar lavage fluid	2023-11-01 19:00:57	2023-11-03 09:42:23	38
2312052098	Aspergillus flavus	Respiratory	Sputum	2023-12-05 18:16:30	2023-12-07 08:35:59	38
2312152107	Aspergillus fumigatus	Rheumatic immunity	Bronchoalveolar lavage fluid	2023-12-15 18:50:01	2023-12-17 09:32:41	38
2305082064	Aspergillus flavus	Cadre medical/Geriatrics	Sputum	2023-05-08 18:34:44	2023-05-10 10:05:29	39
2306072093	Aspergillus fumigatus	Cadre medical/Geriatrics	Sputum	2023-06-07 18:00:00	2023-06-09 09:17:41	39
2307142083	Aspergillus fumigatus	kidney internal medicine	Sputum	2023-07-14 18:03:59	2023-07-16 09:23:12	39
2307172060	Cunninghamella	Hematology	Bronchoalveolar lavage fluid	2023-07-17 18:19:21	2023-07-19 10:08:02	39
2307312059	Aspergillus fumigatus	Neurosurgery	Sputum	2023-07-31 17:49:02	2023-08-02 09:09:25	39
2308222084	Aspergillus flavus	Dermatology and Venereology	Sputum	2023-08-22 17:13:27	2023-08-24 09:07:04	39
2309162051	Neurospora	Hematology	Sputum	2023-09-16 19:19:50	2023-09-18 10:48:38	39
2310302081	Aspergillus fumigatus	Intensive care Unit	Tracheal secretion	2023-10-30 18:51:36	2023-11-01 10:23:07	39
2311012099	Aspergillus versicolor	Respiratory	Sputum	2023-11-01 18:02:48	2023-11-03 09:41:09	39
2311072109	Aspergillus flavus	Vip clinic	Sputum	2023-11-07 19:32:18	2023-11-09 10:32:53	39
2312142090	Aspergillus flavus	Integrated Chinese and Western Medicine	Sputum	2023-12-14 17:48:40	2023-12-16 08:56:33	39
2305062073	Cryptotrichosporon	Hematology	Sputum	2023-05-06 16:34:22	2023-05-08 08:54:24	40
2305152044	Aspergillus fumigatus	Integrated Chinese and Western Medicine	Bronchoalveolar lavage fluid	2023-05-15 16:25:26	2023-05-17 09:00:50	40
2307032902	Aspergillus flavus	Cardiology	Sputum	2023-07-03 16:13:22	2023-07-05 08:45:32	40
2307042098	Penicillium	Tuberculosis	Bronchoalveolar lavage fluid	2023-07-04 16:54:58	2023-07-06 09:10:09	40
2307302025	Aspergillus flavus	Integrated Chinese and Western Medicine	Sputum	2023-07-30 15:40:30	2023-08-01 08:35:36	40
2308062035	Aspergillus niger	Integrated Chinese and Western Medicine	Sputum	2023-08-06 16:23:07	2023-08-08 08:33:09	40
2312042059	Aspergillus fumigatus	Respiratory	Sputum	2023-12-04 16:50:09	2023-12-06 09:06:21	40
2312132086	Aspergillus flavus	Cardiac and Great Vascular Surgery	Sputum	2023-12-13 16:43:57	2023-12-15 08:58:22	40
2304202061	Aspergillus fumigatus	Infection	Sputum	2023-04-20 15:45:38	2023-04-22 09:00:34	41
2305052098	Cryptotrichosporon	Hematology	Sputum	2023-05-05 18:03:50	2023-05-07 11:25:09	41
2305142036	Aspergillus fumigatus	Respiratory	Sputum	2023-05-14 15:05:59	2023-05-16 08:55:02	41
2308012072	Aspergillus flavus	Integrated Chinese and Western Medicine	Sputum	2023-08-01 16:01:03	2023-08-03 09:30:05	41
2308152092	Aspergillus flavus	Bronchoscopy room	Bronchoalveolar lavage fluid	2023-08-15 17:01:24	2023-08-17 10:57:19	41
2309262077	Aspergillus fumigatus	Respiratory	Bronchoalveolar lavage fluid	2023-09-26 16:43:43	2023-09-28 10:37:23	41
2310222042	Aspergillus flavus	Cadre medical/Geriatrics	Sputum	2023-10-22 15:21:30	2023-10-24 08:46:23	41
2310232067	Aspergillus flavus	Endocrinology	Sputum	2023-10-23 16:30:58	2023-10-25 10:25:05	41
2310232080	Aspergillus fumigatus	Respiratory	Bronchoalveolar lavage fluid	2023-10-23 17:22:02	2023-10-25 10:57:28	41
2310252078	Aspergillus fumigatus	Respiratory	Bronchoalveolar lavage fluid	2023-10-25 17:19:45	2023-10-27 10:45:24	41
2311082101	Aspergillus niger	Integrated Chinese and Western Medicine	Sputum	2023-11-08 17:00:51	2023-11-10 10:42:43	41
2312062086	Aspergillus flavus	Neurology	Sputum	2023-12-06 15:19:21	2023-12-08 08:51:10	41
2312132076	Aspergillus fumigatus	Respiratory	Sputum	2023-12-13 16:30:53	2023-12-15 10:28:10	41
2312162052	Aspergillus fumigatus	Emergency	Bronchoalveolar lavage fluid	2023-12-16 16:23:28	2023-12-18 09:46:21	41
2312272099	Aspergillus fumigatus	Respiratory	Bronchoalveolar lavage fluid	2023-12-27 17:09:29	2023-12-29 10:23:21	41
2304012053	Aspergillus fumigatus	Respiratory	Sputum	2023-04-01 16:03:12	2023-04-03 10:56:36	42
2304252061	Aspergillus fumigatus	Integrated Chinese and Western Medicine	Sputum	2023-04-25 16:14:33	2023-04-27 10:40:28	42
2307192068	Aspergillus flavus	Respiratory	Bronchoalveolar lavage fluid	2023-07-19 14:03:41	2023-07-21 08:55:55	42
2308012064	Aspergillus flavus	Vip clinic	Sputum	2023-08-01 14:35:17	2023-08-03 09:31:47	42
2308152076	Aspergillus fumigatus	kidney internal medicine	Sputum	2023-08-15 15:39:45	2023-08-17 10:35:55	42
2308162058	Aspergillus flavus	Integrated Chinese and Western Medicine	Sputum	2023-08-16 16:34:54	2023-08-18 11:13:30	42
2309192055	Aspergillus flavus	Infection	Sputum	2023-09-19 16:22:11	2023-09-21 10:22:29	42
2310072033	Aspergillus flavus	Respiratory	Sputum	2023-10-07 13:45:11	2023-10-09 08:34:29	42
2310202066	Aspergillus fumigatus	Respiratory	Bronchoalveolar lavage fluid	2023-10-20 16:32:02	2023-10-22 11:13:33	42
2310232068	Aspergillus niger	Bronchoscopy room	Bronchoalveolar lavage fluid	2023-10-23 16:31:38	2023-10-25 10:50:09	42
2310232070	Aspergillus fumigatus	Respiratory	Bronchoalveolar lavage fluid	2023-10-23 16:45:08	2023-10-25 10:52:38	42
2310242093	Aspergillus flavus	Bronchoscopy room	Bronchoalveolar lavage fluid	2023-10-24 16:23:28	2023-10-26 10:38:00	42
2310312079	Aspergillus flavus	Respiratory	Bronchoalveolar lavage fluid	2023-10-31 17:12:17	2023-11-02 11:27:01	42
2310312079	Neurospora	Respiratory	Bronchoalveolar lavage fluid	2023-10-31 17:12:17	2023-11-02 11:27:01	42
2311072074	Aspergillus fumigatus	Cadre medical/Geriatrics	Sputum	2023-11-07 15:19:50	2023-11-09 10:16:59	42
2311152069	Aspergillus fumigatus	Respiratory	Sputum	2023-11-15 14:42:52	2023-11-17 09:34:48	42
2311232072	Aspergillus flavus	Respiratory	Bronchoalveolar lavage fluid	2023-11-23 14:07:06	2023-11-25 08:41:42	42
2311262037	Aspergillus fumigatus	Respiratory	Sputum	2023-11-26 15:34:35	2023-11-28 10:30:52	42
2312242036	Aspergillus fumigatus	Respiratory	Sputum	2023-12-24 16:13:38	2023-12-26 10:20:21	42
2304122055	Aspergillus fumigatus	Pancreatitis Center	Sputum	2023-04-12 15:18:48	2023-04-14 10:31:17	43
2305092051	Aspergillus fumigatus	Cadre medical/Geriatrics	Sputum	2023-05-09 13:38:45	2023-05-11 09:15:08	43
2305152023	Aspergillus fumigatus	Intensive care Unit	Tracheal secretion	2023-05-15 12:57:42	2023-05-17 08:42:16	43
2305152023	Aspergillus flavus	Intensive care Unit	Tracheal secretion	2023-05-15 12:57:42	2023-05-17 08:42:16	43
2306142044	Aspergillus flavus	Cadre medical/Geriatrics	Sputum	2023-06-14 13:18:02	2023-06-16 08:59:26	43
2306272069	Aspergillus fumigatus	Bronchoscopy room	Bronchoalveolar lavage fluid	2023-06-27 13:47:10	2023-06-29 09:04:14	43
2307182048	Aspergillus niger	Cadre medical/Geriatrics	Sputum	2023-07-18 13:12:11	2023-07-20 09:08:58	43
2307182074	Aspergillus fumigatus	Cadre medical/Geriatrics	Sputum	2023-07-18 15:22:13	2023-07-20 10:24:44	43
2308122032	Penicillium tangereum	Intensive care Unit	Tracheal secretion	2023-08-12 12:59:13	2023-08-14 08:54:00	43
2308172056	Aspergillus fumigatus	Rheumatic immunity	Sputum	2023-08-17 15:34:50	2023-08-19 11:04:42	43
2308172057	Aspergillus fumigatus	Rheumatic immunity	Sputum	2023-08-17 15:35:06	2023-08-19 11:05:00	43
2308292068	Eupenicillium	Bronchoscopy room	Tracheal secretion	2023-08-29 15:40:30	2023-08-31 10:42:11	43
2309132055	Aspergillus fumigatus	Respiratory	Sputum	2023-09-13 15:25:18	2023-09-15 10:33:25	43
2309252032	Aspergillus flavus	Vip clinic	Sputum	2023-09-25 13:40:50	2023-09-27 08:51:20	43
2310112080	Aspergillus fumigatus	Respiratory	Sputum	2023-10-11 16:31:54	2023-10-13 12:00:59	43
2310162040	Aspergillus niger	Respiratory	Bronchoalveolar lavage fluid	2023-10-16 14:03:07	2023-10-18 09:13:42	43
2311202030	Aspergillus fumigatus	Bronchoscopy room	Bronchoalveolar lavage fluid	2023-11-20 13:56:14	2023-11-22 09:17:25	43
2312142044	Aspergillus fumigatus	Respiratory	Sputum	2023-12-14 13:01:02	2023-12-16 08:52:39	43
2312142047	Aspergillus niger	Bronchoscopy room	Bronchoalveolar lavage fluid	2023-12-14 13:22:56	2023-12-16 08:38:38	43
2312142052	Aspergillus fumigatus	Respiratory	Sputum	2023-12-14 13:24:56	2023-12-16 08:44:56	43
2312202058	Aspergillus fumigatus	Rheumatic immunity	Sputum	2023-12-20 12:56:31	2023-12-22 08:53:19	43
2312202061	Aspergillus niger	Cardiac and Great Vascular Surgery	Sputum	2023-12-20 13:02:44	2023-12-22 08:52:55	43
2312262084	Aspergillus fumigatus	Respiratory	Sputum	2023-12-26 15:16:17	2023-12-28 10:22:23	43
2304012023	Aspergillus fumigatus	Tuberculosis	Sputum	2023-04-01 12:25:19	2023-04-03 09:03:57	44
2304192037	Aspergillus fumigatus	Infection	Sputum	2023-04-19 11:44:19	2023-04-21 08:23:47	44
2305012025	Aspergillus fumigatus	Intensive care Unit	Tracheal secretion	2023-05-01 11:51:20	2023-05-03 08:27:14	44
2305042034	Aspergillus fumigatus	kidney internal medicine	Sputum	2023-05-04 14:13:53	2023-05-06 11:02:20	44
2305082027	Aspergillus flavus	Intensive care Unit	Tracheal secretion	2023-05-08 12:42:01	2023-05-10 09:10:25	44
2305172043	Aspergillus fumigatus	Respiratory	Sputum	2023-05-17 12:19:20	2023-05-19 09:14:13	44
2305182047	Aspergillus fumigatus	Respiratory	Sputum	2023-05-18 12:22:33	2023-05-20 09:10:50	44
2305302070	Aspergillus fumigatus	Tuberculosis	Sputum	2023-05-30 12:09:12	2023-06-01 09:09:01	44
2306032040	Aspergillus fumigatus	Intensive care Unit	Sputum	2023-06-03 13:51:06	2023-06-05 09:56:23	44
2306072043	Aspergillus fumigatus	Neurosurgery	Tracheal secretion	2023-06-07 11:57:54	2023-06-09 08:54:34	44
2306262053	Aspergillus fumigatus	Bronchoscopy room	Bronchoalveolar lavage fluid	2023-06-26 12:54:32	2023-06-28 09:02:34	44
2308192031	Penicillium	Oncology	Sputum	2023-08-19 12:29:00	2023-08-21 09:28:23	44
2308232044	Aspergillus niger	Integrated Chinese and Western Medicine	Sputum	2023-08-23 12:43:03	2023-08-25 09:27:26	44
2308232051	Aspergillus flavus	Bronchoscopy room	Bronchoalveolar lavage fluid	2023-08-23 12:57:31	2023-08-25 09:33:19	44
2308262018	Aspergillus flavus	Dermatology and Venereology	Sputum	2023-08-26 12:40:42	2023-08-28 09:26:08	44
2308312093	Aspergillus flavus	Intensive care Unit	Tracheal secretion	2023-08-31 17:51:51	2023-09-02 13:58:51	44
2310092051	Aspergillus fumigatus	Integrated Chinese and Western Medicine	Bronchoalveolar lavage fluid	2023-10-09 12:15:51	2023-10-11 09:07:41	44
2310182074	Aspergillus flavus	Bronchoscopy room	Tracheal secretion	2023-10-18 13:52:11	2023-10-20 10:00:35	44
2310222034	Aspergillus flavus	Intensive care Unit	Sputum	2023-10-22 12:02:22	2023-10-24 08:54:16	44
2310252051	Penicillium	Integrated Chinese and Western Medicine	Bronchoalveolar lavage fluid	2023-10-25 14:11:48	2023-10-27 10:47:18	44
2311072057	Penicillium	Bronchoscopy room	Bronchoalveolar lavage fluid	2023-11-07 13:54:31	2023-11-09 10:27:52	44
2311232052	Aspergillus fumigatus	Respiratory	Bronchoalveolar lavage fluid	2023-11-23 12:28:26	2023-11-25 08:42:16	44
2312062068	Aspergillus fumigatus	Neurology	Sputum	2023-12-06 13:48:49	2023-12-08 10:28:01	44
2312262076	Aspergillus flavus	Bronchoscopy room	Tracheal secretion	2023-12-26 14:00:19	2023-12-28 10:22:45	44
2312292085	Aspergillus fumigatus	kidney internal medicine	Sputum	2023-12-29 15:22:28	2023-12-31 12:12:22	44
2312292087	Aspergillus fumigatus	Respiratory	Sputum	2023-12-29 15:23:32	2023-12-31 11:40:49	44
2304032013	Aspergillus fumigatus	Hematology	Sputum	2023-04-03 10:58:09	2023-04-05 08:30:03	45
2304032014	Aspergillus flavus	Cardiac and Great Vascular Surgery	Tracheal secretion	2023-04-03 10:58:38	2023-04-05 08:30:57	45
2304082043	Aspergillus fumigatus	Intensive care Unit	Tracheal secretion	2023-04-08 13:17:30	2023-04-10 11:12:13	45
2304152019	Aspergillus fumigatus	Emergency	Sputum	2023-04-15 10:44:31	2023-04-17 08:25:09	45
2305062046	Aspergillus fumigatus	Tuberculosis	Sputum	2023-05-06 11:28:04	2023-05-08 09:00:36	45
2305162023	Aspergillus fumigatus	Respiratory	Sputum	2023-05-16 10:37:49	2023-05-18 08:22:18	45
2305162030	Aspergillus fumigatus	Respiratory	Sputum	2023-05-16 10:56:41	2023-05-18 08:27:59	45
2305172039	Aspergillus flavus	Respiratory	Sputum	2023-05-17 12:17:59	2023-05-19 09:21:42	45
2305182041	Aspergillus fumigatus	Cardiac and Great Vascular Surgery	Tracheal secretion	2023-05-18 11:46:33	2023-05-20 09:08:09	45
2306072038	Aspergillus niger	Integrated Chinese and Western Medicine	Sputum	2023-06-07 11:26:35	2023-06-09 08:52:59	45
2306102035	Aspergillus fumigatus	Integrated Chinese and Western Medicine	Sputum	2023-06-10 11:24:11	2023-06-12 09:04:10	45
2307122039	Aspergillus fumigatus	Oncology	Sputum	2023-07-12 11:04:35	2023-07-14 08:40:08	45
2308222042	Aspergillus fumigatus	Respiratory	Sputum	2023-08-22 12:11:04	2023-08-24 09:17:34	45
2309052031	Aspergillus flavus	Respiratory	Sputum	2023-09-05 12:45:40	2023-09-07 10:30:38	45
2309122048	Aspergillus fumigatus	Neurology	Bronchoalveolar lavage fluid	2023-09-12 12:57:49	2023-09-14 10:09:18	45
2309192036	Penicillium	Bronchoscopy room	Bronchoalveolar lavage fluid	2023-09-19 12:53:02	2023-09-21 10:38:52	45
2310072011	Aspergillus flavus	Integrated Chinese and Western Medicine	Sputum	2023-10-07 10:52:34	2023-10-09 08:32:23	45
2310082040	Aspergillus flavus	Hematology	Sputum	2023-10-08 12:03:15	2023-10-10 09:46:23	45
2310142016	Aspergillus flavus	Cadre medical/Geriatrics	Sputum	2023-10-14 11:07:55	2023-10-16 09:01:38	45
2310312050	Aspergillus fumigatus	Bronchoscopy room	Bronchoalveolar lavage fluid	2023-10-31 14:15:10	2023-11-02 11:26:05	45
2311012038	Penicillium	Cadre medical/Geriatrics	Sputum	2023-11-01 11:36:49	2023-11-03 09:29:17	45
2311132027	Penicillium	Respiratory	Sputum	2023-11-13 13:14:40	2023-11-15 10:29:05	45
2311192033	Aspergillus flavus	Cardiac and Great Vascular Surgery	Tracheal secretion	2023-11-19 11:45:49	2023-11-21 09:03:39	45
2311262023	Aspergillus fumigatus	Integrated Chinese and Western Medicine	Sputum	2023-11-26 11:17:18	2023-11-28 09:06:57	45
2312132043	Aspergillus fumigatus	Integrated Chinese and Western Medicine	Sputum	2023-12-13 12:18:46	2023-12-15 09:23:19	45
2312292073	Aspergillus fumigatus	Respiratory	Sputum	2023-12-29 14:34:26	2023-12-31 12:11:56	45
2304012016	Aspergillus fumigatus	Cadre medical/Geriatrics	Sputum	2023-04-01 10:51:02	2023-04-03 09:03:30	46
2304012018	Aspergillus flavus	kidney internal medicine	Sputum	2023-04-01 10:51:53	2023-04-03 09:13:30	46
2304022016	Aspergillus fumigatus	Tuberculosis	Sputum	2023-04-02 11:29:43	2023-04-04 09:49:29	46
2304152009	Aspergillus fumigatus	Respiratory	Sputum	2023-04-15 10:13:15	2023-04-17 08:32:36	46
2304152016	Aspergillus fumigatus	Infection	Sputum	2023-04-15 10:14:35	2023-04-17 08:32:01	46
2304192003	Aspergillus fumigatus	Respiratory	Sputum	2023-04-19 09:24:23	2023-04-21 08:14:31	46
2304282021	Aspergillus flavus	Integrated Chinese and Western Medicine	Sputum	2023-04-28 10:05:13	2023-04-30 08:56:15	46
2305102029	Aspergillus fumigatus	Tuberculosis	Sputum	2023-05-10 10:40:26	2023-05-12 09:16:40	46
2305282002	Aspergillus flavus	Cadre medical/Geriatrics	Sputum	2023-05-28 09:49:50	2023-05-30 08:27:54	46
2306072033	Aspergillus fumigatus	Respiratory	Sputum	2023-06-07 10:53:14	2023-06-09 08:55:09	46
2306272026	Aspergillus fumigatus	Respiratory	Sputum	2023-06-27 10:17:07	2023-06-29 08:51:29	46
2306282033	Aspergillus flavus	Respiratory	Sputum	2023-06-28 10:44:16	2023-06-30 09:01:34	46
2308232036	Aspergillus niger	Cadre medical/Geriatrics	Sputum	2023-08-23 11:15:57	2023-08-25 09:37:24	46
2308242016	Aspergillus flavus	Infection	Sputum	2023-08-24 09:34:54	2023-08-26 08:32:27	46
2309062033	Aspergillus flavus	Cadre medical/Geriatrics	Sputum	2023-09-06 11:34:54	2023-09-08 09:52:34	46
2309092031	Aspergillus flavus	Hematology	Sputum	2023-09-09 12:40:49	2023-09-11 10:58:32	46
2309112014	Schizophyllum commune	Bronchoscopy room	Bronchoalveolar lavage fluid	2023-09-11 10:42:45	2023-09-13 08:59:44	46
2310182043	Aspergillus flavus	Respiratory	Sputum	2023-10-18 10:58:18	2023-10-20 09:57:35	46
2310182050	Penicillium	Respiratory	Sputum	2023-10-18 11:19:37	2023-10-20 10:11:43	46
2310212023	Aspergillus flavus	Cadre medical/Geriatrics	Sputum	2023-10-21 10:42:38	2023-10-23 08:50:35	46
2311012027	Penicillium	Tuberculosis	Sputum	2023-11-01 10:36:00	2023-11-03 09:23:31	46
2311012028	Aspergillus niger	Respiratory	Sputum	2023-11-01 10:36:07	2023-11-03 09:32:12	46
2311042012	Aspergillus niger	Rheumatic immunity	Sputum	2023-11-04 10:13:09	2023-11-06 08:43:36	46
2311082050	Aspergillus fumigatus	Oncology	Sputum	2023-11-08 12:13:46	2023-11-10 10:41:28	46
2311232022	Aspergillus fumigatus	Emergency	Sputum	2023-11-23 10:08:57	2023-11-25 08:43:11	46
2311282052	Rhizopus	kidney internal medicine	Sputum	2023-11-28 11:41:13	2023-11-30 10:15:27	46
2311292023	Aspergillus fumigatus	Intensive care Unit	Tracheal secretion	2023-11-29 10:42:34	2023-12-01 09:06:05	46
2312062033	Aspergillus fumigatus	Respiratory	Sputum	2023-12-06 10:20:20	2023-12-08 08:56:01	46
2312092024	Aspergillus fumigatus	Respiratory	Sputum	2023-12-09 11:10:31	2023-12-11 09:36:24	46
2312122048	Rhizopus	Endocrinology	Sputum	2023-12-12 12:15:41	2023-12-14 10:19:58	46
2312142013	Aspergillus fumigatus	Infection	Sputum	2023-12-14 10:06:20	2023-12-16 08:54:06	46
2312152033	Aspergillus flavus	Cardiac and Great Vascular Surgery	Tracheal secretion	2023-12-15 10:52:12	2023-12-17 09:19:16	46
2312152034	Aspergillus fumigatus	Respiratory	Sputum	2023-12-15 10:52:17	2023-12-17 09:17:58	46
2312162022	Aspergillus fumigatus	Respiratory	Sputum	2023-12-16 11:09:47	2023-12-18 09:59:47	46
2312182019	Aspergillus niger	Tuberculosis	Sputum	2023-12-18 11:00:48	2023-12-20 09:38:25	46
2312312027	Aspergillus terreus	Integrated Chinese and Western Medicine	Sputum	2023-12-31 11:18:07	2024-01-02 10:04:50	46
2304152002	Aspergillus fumigatus	Respiratory	Sputum	2023-04-15 09:23:00	2023-04-17 08:31:09	47
2304182010	Aspergillus fumigatus	Respiratory	Sputum	2023-04-18 09:34:21	2023-04-20 08:43:57	47
2304232016	Aspergillus fumigatus	Cadre medical/Geriatrics	Sputum	2023-04-23 09:11:26	2023-04-25 09:06:25	47
2305182008	Aspergillus fumigatus	Infection	Sputum	2023-05-18 09:49:03	2023-05-20 09:06:51	47
2305182016	Aspergillus fumigatus	Cadre medical/Geriatrics	Sputum	2023-05-18 10:05:19	2023-05-20 09:13:02	47
2306022034	Aspergillus flavus	Respiratory	Sputum	2023-06-02 10:48:01	2023-06-04 10:31:39	47
2306022035	Aspergillus flavus	Respiratory	Sputum	2023-06-02 10:48:40	2023-06-04 10:31:16	47
2306082060	Cryptotrichosporon	Integrated Chinese and Western Medicine	Sputum	2023-06-08 13:32:52	2023-06-10 12:56:06	47
2306112008	Aspergillus fumigatus	Respiratory	Sputum	2023-06-11 09:55:43	2023-06-13 09:06:36	47
2306122006	Aspergillus fumigatus	Integrated Chinese and Western Medicine	Sputum	2023-06-12 08:54:46	2023-06-14 08:41:29	47
2306162014	Aspergillus flavus	Respiratory	Sputum	2023-06-16 09:17:10	2023-06-18 08:44:30	47
2306182020	Cryptotrichosporon	Respiratory	Sputum	2023-06-18 10:13:44	2023-06-20 09:39:30	47
2308122001	Aspergillus niger	Respiratory	Sputum	2023-08-12 09:11:04	2023-08-14 09:03:15	47
2308132007	Aspergillus fumigatus	Cadre medical/Geriatrics	Sputum	2023-08-13 09:10:30	2023-08-15 08:53:12	47
2308192002	Aspergillus niger	Respiratory	Sputum	2023-08-19 09:26:46	2023-08-21 09:03:17	47
2309012004	Aspergillus flavus	Respiratory	Sputum	2023-09-01 09:18:01	2023-09-03 08:43:56	47
2309102017	Aspergillus flavus	Respiratory	Sputum	2023-09-10 11:30:21	2023-09-12 10:55:10	47
2309142011	Aspergillus niger	Hematology	Sputum	2023-09-14 08:58:50	2023-09-16 08:57:07	47
2309192008	Aspergillus fumigatus	Integrated Chinese and Western Medicine	Sputum	2023-09-19 09:17:27	2023-09-21 08:38:37	47
2309192029	Aspergillus flavus	Intensive care Unit	Tracheal secretion	2023-09-19 11:25:48	2023-09-21 10:32:39	47
2310052019	Penicillium	Bronchoscopy room	Tracheal secretion	2023-10-05 11:07:37	2023-10-07 10:12:56	47
2310132058	Aspergillus fumigatus	Cardiac and Great Vascular Surgery	Tracheal secretion	2023-10-13 12:18:50	2023-10-15 11:26:35	47
2310172035	Aspergillus flavus	Bronchoscopy room	Bronchoalveolar lavage fluid	2023-10-17 10:13:19	2023-10-19 09:36:55	47
2310292015	Aspergillus flavus	Intensive care Unit	Sputum	2023-10-29 10:49:57	2023-10-31 10:43:23	47
2310292021	Aspergillus flavus	Respiratory	Sputum	2023-10-29 11:41:32	2023-10-31 10:44:42	47
2311192004	Aspergillus flavus	Tuberculosis	Sputum	2023-11-19 09:12:16	2023-11-21 09:07:06	47
2311192005	Aspergillus fumigatus	Respiratory	Sputum	2023-11-19 09:12:29	2023-11-21 09:08:31	47
2311272006	Aspergillus flavus	Integrated Chinese and Western Medicine	Sputum	2023-11-27 09:29:20	2023-11-29 09:18:06	47
2312022016	Aspergillus fumigatus	Cardiology	Sputum	2023-12-02 09:03:04	2023-12-04 08:39:53	47
2312042004	Aspergillus fumigatus	Respiratory	Sputum	2023-12-04 09:48:41	2023-12-06 09:05:42	47
2312062044	Aspergillus fumigatus	Respiratory	Sputum	2023-12-06 10:53:30	2023-12-08 10:26:36	47
2312092007	Aspergillus fumigatus	Oncology	Sputum	2023-12-09 09:41:27	2023-12-11 09:35:51	47
2312122020	Aspergillus flavus	Integrated Chinese and Western Medicine	Sputum	2023-12-12 09:41:01	2023-12-14 08:56:52	47
2312132035	Rhizopus	Emergency2	Bronchoalveolar lavage fluid	2023-12-13 11:23:17	2023-12-15 11:09:19	47
2312142005	Aspergillus fumigatus	Integrated Chinese and Western Medicine	Sputum	2023-12-14 09:28:14	2023-12-16 08:45:45	47
2312142008	Aspergillus fumigatus	Gastroenterology	Sputum	2023-12-14 09:29:34	2023-12-16 08:37:59	47
2312142009	Aspergillus niger	Respiratory	Sputum	2023-12-14 09:29:40	2023-12-16 08:38:18	47
2312162001	Aspergillus fumigatus	Emergency	Sputum	2023-12-16 10:15:57	2023-12-18 09:47:28	47
2312232027	Aspergillus fumigatus	Respiratory	Sputum	2023-12-23 11:26:53	2023-12-25 11:24:38	47
2312272031	Aspergillus flavus	Bronchoscopy room	Tracheal secretion	2023-12-27 10:25:52	2023-12-29 10:20:47	47
2304112005	Aspergillus fumigatus	Respiratory	Tracheal secretion	2023-04-11 09:12:30	2023-04-13 09:16:45	48
2304122009	Aspergillus flavus	Integrated Chinese and Western Medicine	Sputum	2023-04-12 10:02:31	2023-04-14 10:35:15	48
2304122009	Aspergillus fumigatus	Integrated Chinese and Western Medicine	Sputum	2023-04-12 10:02:31	2023-04-14 10:35:15	48
2304122011	Aspergillus fumigatus	Emergency	Sputum	2023-04-12 10:03:08	2023-04-14 10:30:39	48
2304252012	Aspergillus flavus	Integrated Chinese and Western Medicine	Sputum	2023-04-25 10:08:48	2023-04-27 10:25:01	48
2305102002	Aspergillus terreus	Respiratory	Sputum	2023-05-10 08:41:51	2023-05-12 09:15:32	48
2305212008	Aspergillus fumigatus	Emergency	Sputum	2023-05-21 09:26:32	2023-05-23 10:00:21	48
2307042003	Aspergillus fumigatus	Infection	Sputum	2023-07-04 08:50:10	2023-07-06 09:00:00	48
2307312003	Aspergillus flavus	Gastroenterology	Sputum	2023-07-31 09:01:29	2023-08-02 09:13:14	48
2308042016	Trichoderma pilatus	Integrated Chinese and Western Medicine	Sputum	2023-08-04 09:10:40	2023-08-06 09:34:07	48
2308142007	Aspergillus flavus	Cardiac and Great Vascular Surgery	Sputum	2023-08-14 09:41:23	2023-08-16 10:26:57	48
2308232015	Aspergillus terreus	kidney internal medicine	Sputum	2023-08-23 08:59:28	2023-08-25 09:26:14	48
2308232020	Aspergillus flavus	Cadre medical/Geriatrics	Sputum	2023-08-23 09:34:14	2023-08-25 09:36:29	48
2309042005	Aspergillus fumigatus	Infection	Sputum	2023-09-04 09:57:28	2023-09-06 10:06:44	48
2309052004	Aspergillus niger	Infection	Sputum	2023-09-05 09:36:56	2023-09-07 10:33:09	48
2309052006	Aspergillus niger	Oncology	Sputum	2023-09-05 10:05:30	2023-09-07 10:32:04	48
2309052012	Aspergillus flavus	Respiratory	Sputum	2023-09-05 10:34:08	2023-09-07 10:35:41	48
2309092012	Aspergillus nidulans	Vip clinic	Sputum	2023-09-09 10:16:53	2023-09-11 10:45:10	48
2310172011	Aspergillus flavus	Integrated Chinese and Western Medicine	Sputum	2023-10-17 09:22:48	2023-10-19 09:39:23	48
2310172020	Aspergillus fumigatus	Cadre medical/Geriatrics	Sputum	2023-10-17 09:24:01	2023-10-19 09:38:14	48
2310172023	Cryptotrichosporon	Cadre medical/Geriatrics	Sputum	2023-10-17 09:43:50	2023-10-19 09:46:39	48
2310182008	Aspergillus fumigatus	Tuberculosis	Bronchoalveolar lavage fluid	2023-10-18 09:25:09	2023-10-20 10:09:37	48
2310232015	Aspergillus fumigatus	Bronchoscopy room	Bronchoalveolar lavage fluid	2023-10-23 10:17:06	2023-10-25 11:03:04	48
2310232016	Penicillium	Bronchoscopy room	Tracheal secretion	2023-10-23 10:17:11	2023-10-25 10:48:07	48
2311012010	Aspergillus flavus	Cardiology	Sputum	2023-11-01 08:59:01	2023-11-03 09:53:52	48
2311212024	Aspergillus fumigatus	Integrated Chinese and Western Medicine	Sputum	2023-11-21 10:11:06	2023-11-23 11:01:04	48
2312082022	Aspergillus fumigatus	Respiratory	Sputum	2023-12-08 09:50:59	2023-12-10 10:26:15	48
2312082032	Aspergillus fumigatus	Cadre medical/Geriatrics	Sputum	2023-12-08 09:55:20	2023-12-10 10:29:21	48
2312262019	Aspergillus flavus	Respiratory	Sputum	2023-12-26 09:59:25	2023-12-28 10:19:40	48
2312262049	Rhizopus microsporus	Respiratory	Bronchoalveolar lavage fluid	2023-12-26 11:53:13	2023-12-28 12:09:52	48
2304172004	Aspergillus fumigatus	Respiratory	Sputum	2023-04-17 09:12:12	2023-04-19 10:31:52	49
2307262015	Aspergillus flavus	Oncology	Sputum	2023-07-26 09:12:33	2023-07-28 10:37:07	49
2308312040	Aspergillus niger	Cadre medical/Geriatrics	Sputum	2023-08-31 11:57:46	2023-09-02 13:57:04	49
2310212003	Aspergillus fumigatus	Respiratory	Sputum	2023-10-21 09:23:37	2023-10-23 10:29:39	49
2310232008	Aspergillus niger	Integrated Chinese and Western Medicine	Sputum	2023-10-23 09:07:51	2023-10-25 10:47:28	49
2311082014	Aspergillus fumigatus	Oncology	Sputum	2023-11-08 09:34:59	2023-11-10 10:46:05	49
2311142006	Aspergillus fumigatus	Respiratory	Sputum	2023-11-14 08:47:21	2023-11-16 10:34:01	49
2311252008	Aspergillus fumigatus	Oncology	Sputum	2023-11-25 08:53:43	2023-11-27 10:02:46	49
2311282002	Aspergillus fumigatus	Respiratory	Sputum	2023-11-28 08:50:12	2023-11-30 10:17:55	49
2312132014	Penicillium	Respiratory	Sputum	2023-12-13 09:44:29	2023-12-15 11:08:17	49
2308172002	Aspergillus flavus	Cardiology	Sputum	2023-08-17 08:31:04	2023-08-19 11:04:05	50
2312292008	Aspergillus fumigatus	Cadre medical/Geriatrics	Sputum	2023-12-29 09:26:05	2023-12-31 11:49:11	50
2306152011	Aspergillus fumigatus	Respiratory	Sputum	2023-06-15 09:29:04	2023-06-17 12:33:13	51
2310092023	Aspergillus flavus	Neurology	Sputum	2023-10-09 09:59:59	2023-10-11 13:24:01	51
2304272006	Aspergillus fumigatus	Respiratory	Sputum	2023-04-27 09:06:39	2023-04-29 13:45:43	52
2308162007	Aspergillus niger	Neurosurgery	Sputum	2023-08-16 08:57:51	2023-08-18 13:12:35	52
2310022017	Aspergillus flavus	Respiratory	Sputum	2023-10-02 09:13:49	2023-10-04 14:02:48	52
2311022005	Aspergillus fumigatus	Oncology	Sputum	2023-11-02 09:07:47	2023-11-04 14:06:16	52
2307072078	Aspergillus flavus	Cardiology	Sputum	2023-07-07 23:12:25	2023-07-10 08:16:17	57
2312162060	Aspergillus flavus	Cadre medical/Geriatrics	Sputum	2023-12-16 23:14:16	2023-12-19 09:05:00	57
2305052112	Aspergillus fumigatus	Infection	Bronchoalveolar lavage fluid	2023-05-05 22:34:16	2023-05-08 09:02:54	58
2306302106	Aspergillus niger	Cardiology	Sputum	2023-06-30 23:01:40	2023-07-03 09:26:48	58
2311032130	Penicillium marneffei	Respiratory	Bronchoalveolar lavage fluid	2023-11-03 23:07:28	2023-11-06 10:02:11	58
2312152121	Schizophyllum commune	Intensive care Unit	Sputum	2023-12-15 21:45:12	2023-12-18 09:44:37	59
2304272105	Aspergillus fumigatus	Neurology	Sputum	2023-04-27 19:56:34	2023-04-30 08:42:08	60
2304272108	Aspergillus flavus	Infection	Bronchoalveolar lavage fluid	2023-04-27 20:12:57	2023-04-30 08:55:32	60
2305152067	Aspergillus fumigatus	Tuberculosis	Bronchoalveolar lavage fluid	2023-05-15 20:05:38	2023-05-18 08:17:25	60
2309172029	Penicillium	Integrated Chinese and Western Medicine	Sputum	2023-09-17 20:20:04	2023-09-20 09:05:34	60
2309192087	Aspergillus fumigatus	Respiratory	Sputum	2023-09-19 19:44:42	2023-09-22 08:37:47	60
2310172104	Penicillium	Tuberculosis	Bronchoalveolar lavage fluid	2023-10-17 20:02:24	2023-10-20 09:01:33	60
2310212053	Aspergillus niger	Integrated Chinese and Western Medicine	Sputum	2023-10-21 20:43:32	2023-10-24 08:48:33	60
2311262045	Aspergillus fumigatus	Integrated Chinese and Western Medicine	Sputum	2023-11-26 20:34:00	2023-11-29 08:34:44	60
2312172046	Aspergillus fumigatus	Cadre medical/Geriatrics	Sputum	2023-12-17 20:37:37	2023-12-20 08:55:03	60
2304092038	Cryptotrichosporon	Cardiology	Sputum	2023-04-09 20:42:26	2023-04-12 10:26:06	61
2306022099	Aspergillus flavus	Oncology	Sputum	2023-06-02 20:08:45	2023-06-05 09:32:57	61
2306022099	Aspergillus fumigatus	Oncology	Sputum	2023-06-02 20:08:45	2023-06-05 09:32:57	61
2308282066	Aspergillus fumigatus	Intensive care Unit	Tracheal secretion	2023-08-28 19:19:38	2023-08-31 08:41:47	61
2310072072	Aspergillus fumigatus	Respiratory	Bronchoalveolar lavage fluid	2023-10-07 19:07:19	2023-10-10 09:05:30	61
2310082101	Aspergillus fumigatus	Cardiology	Sputum	2023-10-08 20:04:42	2023-10-11 09:28:33	61
2312012101	Aspergillus fumigatus	Intensive care Unit	Sputum	2023-12-01 18:58:35	2023-12-04 08:42:29	61
2312132099	Aspergillus flavus	Rheumatic immunity	Tracheal secretion	2023-12-13 19:11:53	2023-12-16 09:00:08	61
2305052099	Aspergillus fumigatus	Respiratory	Sputum	2023-05-05 18:03:59	2023-05-08 09:01:50	62
2305092098	Aspergillus flavus	Infection	Sputum	2023-05-09 18:10:32	2023-05-12 08:50:42	62
2305162090	Aspergillus fumigatus	Respiratory	Bronchoalveolar lavage fluid	2023-05-16 18:02:40	2023-05-19 08:24:26	62
2306192070	Aspergillus fumigatus	Respiratory	Tracheal secretion	2023-06-19 17:58:00	2023-06-22 08:46:01	62
2308212062	Penicillium tangereum	Intensive care Unit	Tracheal secretion	2023-08-21 18:49:35	2023-08-24 09:18:51	62
2309022044	Aspergillus niger	Cadre medical/Geriatrics	Sputum	2023-09-02 19:44:08	2023-09-05 10:30:36	62
2309082097	Aspergillus fumigatus	Altitude medicine	Bronchoalveolar lavage fluid	2023-09-08 20:13:18	2023-09-11 10:43:16	62
2309132084	Aspergillus fumigatus	Gastric Cancer Center	Sputum	2023-09-13 21:53:14	2023-09-16 12:11:29	62
2311212095	Aspergillus flavus	kidney internal medicine	Bronchoalveolar lavage fluid	2023-11-21 18:43:50	2023-11-24 09:35:44	62
2304202075	Aspergillus fumigatus	Respiratory	Sputum	2023-04-20 16:56:24	2023-04-23 08:45:01	63
2305052089	Aspergillus fumigatus	Respiratory	Sputum	2023-05-05 17:16:03	2023-05-08 09:04:35	63
2305052092	Aspergillus fumigatus	Respiratory	Bronchoalveolar lavage fluid	2023-05-05 17:17:55	2023-05-08 09:06:07	63
2305062080	Aspergillus fumigatus	Intensive care Unit	Tracheal secretion	2023-05-06 18:05:06	2023-05-09 09:36:30	63
2305172085	Aspergillus flavus	Respiratory	Tracheal secretion	2023-05-17 17:53:07	2023-05-20 09:03:36	63
2305262104	Aspergillus fumigatus	Oncology	Sputum	2023-05-26 17:41:15	2023-05-29 09:13:07	63
2305262120	Penicillium	Cadre medical/Geriatrics	Sputum	2023-05-26 18:40:47	2023-05-29 10:39:21	63
2307282086	Aspergillus flavus	Respiratory	Bronchoalveolar lavage fluid	2023-07-28 16:49:45	2023-07-31 08:40:50	63
2308032078	Aspergillus fumigatus	Hematology	Bronchoalveolar lavage fluid	2023-08-03 17:41:21	2023-08-06 09:37:56	63
2308032082	Aspergillus fumigatus	Bronchoscopy room	Bronchoalveolar lavage fluid	2023-08-03 17:42:04	2023-08-06 09:40:18	63
2308212057	Penicillium	Neurosurgery	Sputum	2023-08-21 17:53:50	2023-08-24 09:16:18	63
2308282063	Aspergillus niger	Rheumatic immunity	Sputum	2023-08-28 18:29:55	2023-08-31 10:10:24	63
2310082089	Coprinus radians	Respiratory	Bronchoalveolar lavage fluid	2023-10-08 17:45:42	2023-10-11 09:10:03	63
2310162067	Penicillium	Respiratory	Sputum	2023-10-16 18:24:44	2023-10-19 09:38:47	63
2310312094	Aspergillus fumigatus	Cardiac and Great Vascular Surgery	Sputum	2023-10-31 18:04:37	2023-11-03 09:23:06	63
2311222102	Aspergillus fumigatus	Integrated Chinese and Western Medicine	Sputum	2023-11-22 16:50:28	2023-11-25 08:47:23	63
2311242096	Aspergillus fumigatus	Neurology	Sputum	2023-11-24 17:31:43	2023-11-27 09:17:13	63
2304092035	Aspergillus flavus	Cardiology	Sputum	2023-04-09 16:18:26	2023-04-12 08:43:41	64
2304142088	Cladosporium	Respiratory	Bronchoalveolar lavage fluid	2023-04-14 17:12:18	2023-04-17 09:22:12	64
2307042092	Neurospora	Neurosurgery	Tracheal secretion	2023-07-04 16:52:55	2023-07-07 08:57:45	64
2307042096	Schizophyllum commune	Neurosurgery	Sputum	2023-07-04 16:54:09	2023-07-07 08:54:33	64
2307282104	Schizophyllum commune	Tuberculosis	Bronchoalveolar lavage fluid	2023-07-28 17:52:34	2023-07-31 10:12:17	64
2308182055	Aspergillus flavus	Respiratory	Bronchoalveolar lavage fluid	2023-08-18 16:05:16	2023-08-21 08:38:34	64
2308182057	Aspergillus flavus	Bronchoscopy room	Bronchoalveolar lavage fluid	2023-08-18 16:06:06	2023-08-21 08:40:40	64
2309152086	Aspergillus fumigatus	Respiratory	Bronchoalveolar lavage fluid	2023-09-15 17:56:42	2023-09-18 10:34:35	64
2309222094	Cladosporium	Respiratory	Sputum	2023-09-22 18:37:44	2023-09-25 11:09:04	64
2310072045	Penicillium	Tuberculosis	Bronchoalveolar lavage fluid	2023-10-07 16:29:39	2023-10-10 09:05:56	64
2310082070	Aspergillus fumigatus	Tuberculosis	Bronchoalveolar lavage fluid	2023-10-08 16:35:29	2023-10-11 09:08:38	64
2310082073	Penicillium	Tuberculosis	Bronchoalveolar lavage fluid	2023-10-08 16:35:48	2023-10-11 09:21:48	64
2310202081	Aspergillus fumigatus	Respiratory	Bronchoalveolar lavage fluid	2023-10-20 17:47:43	2023-10-23 10:40:39	64
2310312078	Penicillium	Bronchoscopy room	Tracheal secretion	2023-10-31 17:12:06	2023-11-03 09:36:01	64
2311052025	Paecilomyces	Rheumatic immunity	Sputum	2023-11-05 16:41:37	2023-11-08 09:00:04	64
2311102109	Aspergillus fumigatus	Respiratory	Bronchoalveolar lavage fluid	2023-11-10 18:52:43	2023-11-13 11:07:21	64
2311182052	Aspergillus fumigatus	Rheumatic immunity	Sputum	2023-11-18 16:44:42	2023-11-21 09:17:20	64
2311242097	Schizophyllum commune	Tuberculosis	Bronchoalveolar lavage fluid	2023-11-24 17:32:08	2023-11-27 10:02:20	64
2311242099	Neurospora	Infection	Sputum	2023-11-24 17:32:32	2023-11-27 10:08:55	64
2311272088	Aspergillus versicolor	Respiratory	Bronchoalveolar lavage fluid	2023-11-27 18:06:46	2023-11-30 10:17:28	64
2312152089	Aspergillus fumigatus	Cardiac and Great Vascular Surgery	Sputum	2023-12-15 17:03:12	2023-12-18 09:44:12	64
2304242058	Aspergillus fumigatus	Respiratory	Sputum	2023-04-24 15:43:42	2023-04-27 09:00:23	65
2304242060	Aspergillus fumigatus	Respiratory	Sputum	2023-04-24 15:44:52	2023-04-27 08:59:42	65
2307042086	Schizophyllum commune	Cardiology	Sputum	2023-07-04 15:52:20	2023-07-07 08:54:01	65
2307212042	Aspergillus fumigatus	Respiratory	Sputum	2023-07-21 14:56:36	2023-07-24 08:18:51	65
2307212054	Penicillium	Respiratory	Bronchoalveolar lavage fluid	2023-07-21 16:52:29	2023-07-24 10:22:11	65
2307282066	Aspergillus flavus	Intensive care Unit	Tracheal secretion	2023-07-28 15:27:08	2023-07-31 08:42:10	65
2308032059	Aspergillus fumigatus	Respiratory	Bronchoalveolar lavage fluid	2023-08-03 15:32:09	2023-08-06 09:28:22	65
2308032065	Aspergillus niger	Integrated Chinese and Western Medicine	Bronchoalveolar lavage fluid	2023-08-03 16:01:51	2023-08-06 09:27:43	65
2308182081	Penicillium	Neurology	Sputum	2023-08-18 18:00:12	2023-08-21 11:07:35	65
2309012087	Aspergillus niger	Respiratory	Sputum	2023-09-01 17:47:11	2023-09-04 11:29:01	65
2309012100	Aspergillus niger	Respiratory	Bronchoalveolar lavage fluid	2023-09-01 18:07:17	2023-09-04 11:28:27	65
2309212079	Aspergillus niger	Rheumatic immunity	Sputum	2023-09-21 16:08:44	2023-09-24 09:25:41	65
2310082058	Aspergillus fumigatus	Respiratory	Sputum	2023-10-08 15:36:50	2023-10-11 08:57:45	65
2310082059	Penicillium	Hematology	Sputum	2023-10-08 15:37:12	2023-10-11 09:09:09	65
2310202074	Penicillium	Cadre medical/Geriatrics	Bronchoalveolar lavage fluid	2023-10-20 16:54:49	2023-10-23 10:34:45	65
2311032061	Aspergillus fumigatus	Emergency	Sputum	2023-11-03 15:05:48	2023-11-06 08:42:03	65
2311062077	Penicillium	Respiratory	Bronchoalveolar lavage fluid	2023-11-06 17:06:04	2023-11-09 10:35:37	65
2311062081	Penicillium	Bronchoscopy room	Bronchoalveolar lavage fluid	2023-11-06 17:10:07	2023-11-09 10:36:17	65
2311102094	Aspergillus flavus	Integrated Chinese and Western Medicine	Bronchoalveolar lavage fluid	2023-11-10 17:10:11	2023-11-13 10:48:49	65
2312042054	Neurospora	Respiratory	Bronchoalveolar lavage fluid	2023-12-04 15:42:05	2023-12-07 08:48:16	65
2312142065	Aspergillus fumigatus	Respiratory	Sputum	2023-12-14 15:41:42	2023-12-17 09:16:58	65
2304182042	Aspergillus fumigatus	Bronchoscopy room	Bronchoalveolar lavage fluid	2023-04-18 13:51:45	2023-04-21 08:21:38	66
2305092063	Aspergillus fumigatus	Respiratory	Sputum	2023-05-09 14:04:15	2023-05-12 08:51:16	66
2305312101	Aspergillus fumigatus	Tuberculosis	Sputum	2023-05-31 18:54:08	2023-06-03 12:59:35	66
2306092075	Aspergillus fumigatus	Respiratory	Sputum	2023-06-09 14:54:46	2023-06-12 09:05:41	66
2308062036	Aspergillus fumigatus	Integrated Chinese and Western Medicine	Sputum	2023-08-06 16:23:11	2023-08-09 10:57:14	66
2308162061	Penicillium tangereum	Dermatology and Venereology	Sputum	2023-08-16 16:35:13	2023-08-19 11:04:26	66
2310132088	Penicillium	Bronchoscopy room	Bronchoalveolar lavage fluid	2023-10-13 16:02:33	2023-10-16 10:51:01	66
2310172061	Penicillium	Bronchoscopy room	Bronchoalveolar lavage fluid	2023-10-17 14:10:21	2023-10-20 09:01:01	66
2310172065	Aspergillus versicolor	Bronchoscopy room	Bronchoalveolar lavage fluid	2023-10-17 14:11:07	2023-10-20 09:00:05	66
2311032054	Aspergillus fumigatus	Intensive care Unit	Sputum	2023-11-03 13:52:08	2023-11-06 08:46:30	66
2311172091	Alternaria	Respiratory	Sputum	2023-11-17 16:51:43	2023-11-20 11:15:30	66
2311172093	Aspergillus versicolor	Bronchoscopy room	Bronchoalveolar lavage fluid	2023-11-17 16:52:51	2023-11-20 11:15:07	66
2311222069	Aspergillus fumigatus	Bronchoscopy room	Bronchoalveolar lavage fluid	2023-11-22 13:52:30	2023-11-25 08:41:16	66
2312242033	Aspergillus flavus	Integrated Chinese and Western Medicine	Sputum	2023-12-24 15:50:15	2023-12-27 10:14:09	66
2304042047	Aspergillus fumigatus	Pancreatitis Center	Sputum	2023-04-04 12:40:31	2023-04-07 08:23:39	67
2304202042	Aspergillus fumigatus	Respiratory	Sputum	2023-04-20 12:38:25	2023-04-23 08:32:39	67
2305052073	Penicillium	Integrated Chinese and Western Medicine	Sputum	2023-05-05 15:20:54	2023-05-08 10:46:30	67
2306022064	Aspergillus fumigatus	Cardiac and Great Vascular Surgery	Tracheal secretion	2023-06-02 14:19:27	2023-06-05 09:45:08	67
2306032028	Aspergillus fumigatus	Tuberculosis	Sputum	2023-06-03 13:02:30	2023-06-06 08:45:18	67
2307172036	Fusarium	Lung Cancer Center	Sputum	2023-07-17 14:57:02	2023-07-20 10:31:12	67
2308032047	Aspergillus flavus	Integrated Chinese and Western Medicine	Bronchoalveolar lavage fluid	2023-08-03 14:33:55	2023-08-06 09:38:27	67
2308192035	Alternaria	Intensive care Unit	Tracheal secretion	2023-08-19 14:50:32	2023-08-22 09:54:09	67
2309232045	Fusarium	Cardiac and Great Vascular Surgery	Sputum	2023-09-23 13:21:23	2023-09-26 09:14:14	67
2310132066	Aspergillus flavus	Vip clinic	Sputum	2023-10-13 13:13:41	2023-10-16 08:56:37	67
2310132066	Aspergillus fumigatus	Vip clinic	Sputum	2023-10-13 13:13:41	2023-10-16 08:56:37	67
2310202059	Penicillium	Endoscopy Center	Bronchoalveolar lavage fluid	2023-10-20 15:14:52	2023-10-23 10:42:35	67
2310212047	Aspergillus versicolor	Respiratory	Sputum	2023-10-21 15:35:08	2023-10-24 11:04:23	67
2310272068	Aspergillus fumigatus	Rheumatic immunity	Sputum	2023-10-27 15:49:07	2023-10-30 11:20:11	67
2310272068	Aspergillus niger	Rheumatic immunity	Sputum	2023-10-27 15:49:07	2023-10-30 11:20:11	67
2311062066	Aspergillus niger	Bronchoscopy room	Bronchoalveolar lavage fluid	2023-11-06 15:24:17	2023-11-09 10:34:25	67
2311102090	Aspergillus flavus	Bronchoscopy room	Bronchoalveolar lavage fluid	2023-11-10 15:29:29	2023-11-13 10:46:13	67
2311142057	Penicillium	Bronchoscopy room	Bronchoalveolar lavage fluid	2023-11-14 13:47:49	2023-11-17 09:43:24	67
2311242072	Aspergillus fumigatus	Cardiology	Sputum	2023-11-24 14:56:08	2023-11-27 10:05:20	67
2312012055	Aspergillus niger	Bronchoscopy room	Bronchoalveolar lavage fluid	2023-12-01 13:13:52	2023-12-04 08:43:20	67
2312042028	Aspergillus niger	Bronchoscopy room	Tracheal secretion	2023-12-04 13:19:52	2023-12-07 08:48:44	67
2312082047	Aspergillus fumigatus	Respiratory	Bronchoalveolar lavage fluid	2023-12-08 12:55:38	2023-12-11 08:48:38	67
2312132056	Aspergillus flavus	Respiratory	Bronchoalveolar lavage fluid	2023-12-13 13:19:41	2023-12-16 08:58:30	67
2312262085	Penicillium	Respiratory	Sputum	2023-12-26 15:16:55	2023-12-29 10:41:24	67
2304202037	Aspergillus fumigatus	Cadre medical/Geriatrics	Sputum	2023-04-20 11:52:23	2023-04-23 08:31:55	68
2305232060	Aspergillus flavus	Respiratory	Bronchoalveolar lavage fluid	2023-05-23 12:29:14	2023-05-26 09:02:21	68
2306062070	Aspergillus flavus	Integrated Chinese and Western Medicine	Sputum	2023-06-06 13:07:08	2023-06-09 09:21:21	68
2306092063	Aspergillus fumigatus	Cadre medical/Geriatrics	Sputum	2023-06-09 12:57:51	2023-06-12 09:12:14	68
2307012030	Aspergillus fumigatus	Integrated Chinese and Western Medicine	Sputum	2023-07-01 11:56:18	2023-07-04 08:50:54	68
2307252052	Penicillium	Bronchoscopy room	Bronchoalveolar lavage fluid	2023-07-25 14:07:55	2023-07-28 10:35:10	68
2308302080	Aspergillus niger	Respiratory	Bronchoalveolar lavage fluid	2023-08-30 17:22:21	2023-09-02 14:00:23	68
2309212058	Rhizopus	Bronchoscopy room	Bronchoalveolar lavage fluid	2023-09-21 12:45:54	2023-09-24 09:31:27	68
2309252029	Aspergillus flavus	Bronchoscopy room	Tracheal secretion	2023-09-25 13:00:54	2023-09-28 09:41:44	68
2310102082	Rhizopus	Cardiology	Sputum	2023-10-10 17:40:05	2023-10-13 14:20:17	68
2310102082	Aspergillus niger	Cardiology	Sputum	2023-10-10 17:40:05	2023-10-13 14:20:17	68
2310132075	Penicillium	Respiratory	Bronchoalveolar lavage fluid	2023-10-13 14:14:02	2023-10-16 10:49:58	68
2310242079	Schizophyllum commune	Tuberculosis	Bronchoalveolar lavage fluid	2023-10-24 14:01:54	2023-10-27 10:43:57	68
2310242081	Penicillium	Respiratory	Bronchoalveolar lavage fluid	2023-10-24 14:02:01	2023-10-27 10:40:50	68
2311172080	Aspergillus flavus	Respiratory	Sputum	2023-11-17 14:52:27	2023-11-20 11:17:02	68
2311212062	Aspergillus fumigatus	Respiratory	Bronchoalveolar lavage fluid	2023-11-21 13:28:37	2023-11-24 09:37:09	68
2312112029	Penicillium	Bronchoscopy room	Tracheal secretion	2023-12-11 13:46:02	2023-12-14 10:20:19	68
2312112030	Penicillium	Bronchoscopy room	Tracheal secretion	2023-12-11 13:46:06	2023-12-14 10:21:50	68
2312222080	Aspergillus flavus	Emergency	Sputum	2023-12-22 14:28:35	2023-12-25 11:09:36	68
2312252039	Aspergillus fumigatus	Bronchoscopy room	Bronchoalveolar lavage fluid	2023-12-25 14:10:47	2023-12-28 10:23:22	68
2312262072	Penicillium	Bronchoscopy room	Bronchoalveolar lavage fluid	2023-12-26 13:59:56	2023-12-29 10:40:49	68
2304172009	Aspergillus fumigatus	Emergency	Sputum	2023-04-17 10:40:06	2023-04-20 08:38:11	69
2304272040	Aspergillus fumigatus	Respiratory	Sputum	2023-04-27 11:59:05	2023-04-30 09:14:58	69
2304282037	Penicillium	Tuberculosis	Sputum	2023-04-28 12:00:58	2023-05-01 09:05:52	69
2305042035	Aspergillus fumigatus	Respiratory	Bronchoalveolar lavage fluid	2023-05-04 14:14:01	2023-05-07 11:22:08	69
2305262058	Aspergillus fumigatus	Cadre medical/Geriatrics	Sputum	2023-05-26 11:44:02	2023-05-29 09:13:59	69
2307012029	Coprinus radians	Intensive care Unit	Tracheal secretion	2023-07-01 11:33:32	2023-07-04 09:23:22	69
2307152020	Schizophyllum commune	Cardiac and Great Vascular Surgery	Tracheal secretion	2023-07-15 11:23:09	2023-07-18 09:18:18	69
2308072031	Schizophyllum commune	Cadre medical/Geriatrics	Sputum	2023-08-07 12:54:34	2023-08-10 10:38:50	69
2308082043	Penicillium tangereum	Bronchoscopy room	Tracheal secretion	2023-08-08 12:45:09	2023-08-11 10:31:38	69
2308192032	Scedosporium apiospermum	kidney internal medicine	Sputum	2023-08-19 12:29:10	2023-08-22 09:55:39	69
2308252036	Aspergillus fumigatus	Integrated Chinese and Western Medicine	Sputum	2023-08-25 11:37:29	2023-08-28 09:01:08	69
2308302067	Penicillium	Tuberculosis	Bronchoalveolar lavage fluid	2023-08-30 16:12:46	2023-09-02 14:01:40	69
2309212050	Penicillium	Cardiac and Great Vascular Surgery	Sputum	2023-09-21 12:17:29	2023-09-24 09:22:12	69
2310102077	Aspergillus niger	Cardiology	Sputum	2023-10-10 16:59:53	2023-10-13 14:21:27	69
2311062042	Penicillium	Bronchoscopy room	Bronchoalveolar lavage fluid	2023-11-06 13:05:46	2023-11-09 10:33:58	69
2311192025	Penicillium	Cardiac and Great Vascular Surgery	Sputum	2023-11-19 11:43:43	2023-11-22 09:15:13	69
2311192034	Aspergillus versicolor	Cardiac and Great Vascular Surgery	Sputum	2023-11-19 11:46:34	2023-11-22 09:16:02	69
2311242050	Aspergillus terreus	Cardiac and Great Vascular Surgery	Tracheal secretion	2023-11-24 12:29:56	2023-11-27 10:03:54	69
2312052068	Aspergillus flavus	Hematology	Sputum	2023-12-05 13:24:34	2023-12-08 10:28:40	69
2312082037	Aspergillus flavus	Cardiac and Great Vascular Surgery	Sputum	2023-12-08 10:50:16	2023-12-11 08:42:46	69
2312232021	Rhizopus	Respiratory	Sputum	2023-12-23 11:10:32	2023-12-26 09:01:06	69
2304032049	Aspergillus fumigatus	Respiratory	Sputum	2023-04-03 15:22:12	2023-04-06 13:24:22	70
2304072022	Aspergillus versicolor	Respiratory	Sputum	2023-04-07 10:06:43	2023-04-10 08:50:31	70
2304112056	Penicillium tangereum	Liver transplant center	Bronchoalveolar lavage fluid	2023-04-11 14:31:52	2023-04-14 13:19:55	70
2304172010	Cladosporium	Bronchoscopy room	Bronchoalveolar lavage fluid	2023-04-17 10:40:51	2023-04-20 08:44:31	70
2304282020	Alternaria	Cadre medical/Geriatrics	Sputum	2023-04-28 10:03:48	2023-05-01 09:02:28	70
2306132042	Penicillium	Cardiac and Great Vascular Surgery	Tracheal secretion	2023-06-13 11:15:58	2023-06-16 09:18:28	70
2307182029	Trichoderma pilatus	Cardiac and Great Vascular Surgery	Sputum	2023-07-18 11:09:26	2023-07-21 09:16:44	70
2309032007	Penicillium	Integrated Chinese and Western Medicine	Sputum	2023-09-03 11:46:53	2023-09-06 10:29:17	70
2310072016	Penicillium	Cardiac and Great Vascular Surgery	Sputum	2023-10-07 10:53:32	2023-10-10 09:10:00	70
2310202041	Aspergillus fumigatus	Integrated Chinese and Western Medicine	Bronchoalveolar lavage fluid	2023-10-20 12:17:22	2023-10-23 10:32:09	70
2311032026	Aspergillus flavus	Rheumatic immunity	Sputum	2023-11-03 09:57:26	2023-11-06 08:42:33	70
2311062033	Penicillium	Bronchoscopy room	Bronchoalveolar lavage fluid	2023-11-06 11:36:38	2023-11-09 10:35:58	70
2311102037	Aspergillus flavus	Vip clinic	Sputum	2023-11-10 10:51:35	2023-11-13 09:01:11	70
2311102060	Aspergillus niger	Emergency	Sputum	2023-11-10 12:06:33	2023-11-13 10:08:47	70
2311102068	Penicillium	Integrated Chinese and Western Medicine	Bronchoalveolar lavage fluid	2023-11-10 12:42:54	2023-11-13 11:08:54	70
2311242029	Penicillium	Hematology	Sputum	2023-11-24 11:05:32	2023-11-27 10:00:38	70
2312012032	Aspergillus fumigatus	Respiratory	Sputum	2023-12-01 10:51:28	2023-12-04 09:20:43	70
2312162021	Penicillium	Oncology	Sputum	2023-12-16 11:09:22	2023-12-19 09:21:14	70
2304242001	Aspergillus fumigatus	Respiratory	Sputum	2023-04-24 09:33:02	2023-04-27 08:57:41	71
2304242018	Penicillium	Cardiology	Sputum	2023-04-24 11:02:31	2023-04-27 10:41:21	71
2304242024	Penicillium	Cadre medical/Geriatrics	Sputum	2023-04-24 11:27:54	2023-04-27 10:44:58	71
2304252015	Penicillium tangereum	Integrated Chinese and Western Medicine	Sputum	2023-04-25 10:26:12	2023-04-28 09:43:57	71
2305092009	Aspergillus flavus	Respiratory	Sputum	2023-05-09 09:21:24	2023-05-12 08:49:47	71
2306132015	Exophiala dermatitidis	Integrated Chinese and Western Medicine	Sputum	2023-06-13 09:37:23	2023-06-16 08:58:40	71
2306172005	Aspergillus fumigatus	Cadre medical/Geriatrics	Sputum	2023-06-17 08:57:13	2023-06-20 08:40:55	71
2306172019	Aspergillus fumigatus	Cardiology	Sputum	2023-06-17 09:31:41	2023-06-20 08:39:55	71
2307182007	Trichoderma pilatus	Cadre medical/Geriatrics	Sputum	2023-07-18 09:06:47	2023-07-21 08:56:57	71
2307282002	Aspergillus flavus	Respiratory	Sputum	2023-07-28 08:45:17	2023-07-31 08:44:53	71
2308032021	Aspergillus flavus	Gastroenterology	Sputum	2023-08-03 10:13:50	2023-08-06 09:30:40	71
2308032023	Aspergillus flavus	Bronchoscopy room	Bronchoalveolar lavage fluid	2023-08-03 10:25:00	2023-08-06 09:38:55	71
2308072014	Aspergillus flavus	Respiratory	Sputum	2023-08-07 11:12:09	2023-08-10 10:40:50	71
2309152034	Aspergillus flavus	Respiratory	Bronchoalveolar lavage fluid	2023-09-15 11:12:10	2023-09-18 10:46:36	71
2309212023	Penicillium	Integrated Chinese and Western Medicine	Sputum	2023-09-21 09:28:34	2023-09-24 09:23:42	71
2310212032	Penicillium	Cardiac and Great Vascular Surgery	Sputum	2023-10-21 11:07:02	2023-10-24 11:02:08	71
2310232019	Aspergillus versicolor	Cardiac and Great Vascular Surgery	Sputum	2023-10-23 10:54:23	2023-10-26 10:31:56	71
2310232024	Aspergillus fumigatus	Respiratory	Sputum	2023-10-23 10:55:14	2023-10-26 10:34:15	71
2310312023	Aspergillus versicolor	Oncology	Bronchoalveolar lavage fluid	2023-10-31 11:15:00	2023-11-03 10:15:14	71
2311072028	Aspergillus flavus	Respiratory	Bronchoalveolar lavage fluid	2023-11-07 10:26:46	2023-11-10 09:51:44	71
2311182005	Aspergillus versicolor	biological therapy	Sputum	2023-11-18 09:38:28	2023-11-21 09:13:08	71
2312012001	Aspergillus fumigatus	Emergency	Sputum	2023-12-01 08:42:07	2023-12-04 08:41:38	71
2312032001	Aspergillus flavus	Respiratory	Sputum	2023-12-03 09:40:18	2023-12-06 09:05:06	71
2312032006	Aspergillus flavus	Cadre medical/Geriatrics	Sputum	2023-12-03 09:42:49	2023-12-06 09:04:39	71
2312082007	Aspergillus flavus	Tuberculosis	Sputum	2023-12-08 08:52:13	2023-12-11 08:41:27	71
2312222010	Aspergillus fumigatus	Integrated Chinese and Western Medicine	Sputum	2023-12-22 09:18:47	2023-12-25 08:47:20	71
2305052003	Aspergillus fumigatus	kidney internal medicine	Sputum	2023-05-05 08:59:48	2023-05-08 09:06:42	72
2305052017	Geotrichum candidum	Oncology	Sputum	2023-05-05 10:16:51	2023-05-08 10:48:36	72
2305052023	Trichoderma	Gastroenterology	Sputum	2023-05-05 10:38:51	2023-05-08 10:49:29	72
2305122004	Aspergillus flavus	Respiratory	Sputum	2023-05-12 09:05:45	2023-05-15 09:17:07	72
2305232029	Exophiala dermatitidis	Oncology	Sputum	2023-05-23 10:27:42	2023-05-26 10:38:23	72
2307072001	Aspergillus fumigatus	kidney internal medicine	Sputum	2023-07-07 08:32:17	2023-07-10 08:44:19	72
2307072006	Penicillium	Integrated Chinese and Western Medicine	Sputum	2023-07-07 09:11:33	2023-07-10 09:11:35	72
2307142012	Exophiala dermatitidis	Oncology	Sputum	2023-07-14 09:45:19	2023-07-17 10:02:44	72
2308162018	Aspergillus fumigatus	Tuberculosis	Sputum	2023-08-16 10:09:31	2023-08-19 11:03:45	72
2309112006	Schizophyllum commune	Oncology	Sputum	2023-09-11 09:41:52	2023-09-14 10:13:02	72
2309212005	Penicillium	Respiratory	Sputum	2023-09-21 08:41:18	2023-09-24 09:32:28	72
2309212012	Aspergillus fumigatus	Respiratory	Sputum	2023-09-21 09:00:58	2023-09-24 09:23:00	72
2309252010	Paecilomyces	Infection	Sputum	2023-09-25 10:22:43	2023-09-28 10:34:23	72
2310132025	Penicillium	Cardiac and Great Vascular Surgery	Tracheal secretion	2023-10-13 10:15:42	2023-10-16 10:51:31	72
2310242036	Penicillium	Bronchoscopy room	Bronchoalveolar lavage fluid	2023-10-24 10:22:49	2023-10-27 10:48:29	72
2311102027	Neurospora	Integrated Chinese and Western Medicine	Sputum	2023-11-10 10:04:44	2023-11-13 10:26:23	72
2311172039	Aspergillus flavus	Tuberculosis	Sputum	2023-11-17 10:31:16	2023-11-20 11:16:43	72
2311212006	Penicillium	Oncology	Sputum	2023-11-21 09:13:55	2023-11-24 09:42:23	72
2311242016	Aspergillus fumigatus	Gastrointestinal surgery	Sputum	2023-11-24 09:41:15	2023-11-27 10:01:11	72
2311242018	Neurospora	Oncology	Sputum	2023-11-24 09:41:35	2023-11-27 10:03:22	72
2312052029	Penicillium	Bronchoscopy room	Bronchoalveolar lavage fluid	2023-12-05 10:25:15	2023-12-08 10:27:24	72
2312122028	Penicillium	Cadre medical/Geriatrics	Sputum	2023-12-12 10:17:35	2023-12-15 11:11:05	72
2312222027	Aspergillus flavus	Cardiology	Sputum	2023-12-22 09:59:24	2023-12-25 10:58:43	72
2312222029	Aspergillus fumigatus	Oncology	Sputum	2023-12-22 10:19:06	2023-12-25 10:59:08	72
2312282034	Aspergillus fumigatus	Respiratory	Sputum	2023-12-28 11:45:52	2023-12-31 12:10:24	72
2305032003	Alternaria	Tuberculosis	Sputum	2023-05-03 09:15:36	2023-05-06 10:53:35	73
2305112013	Aspergillus fumigatus	Tuberculosis	Sputum	2023-05-11 09:12:35	2023-05-14 10:30:56	73
2305112013	Aspergillus flavus	Tuberculosis	Sputum	2023-05-11 09:12:35	2023-05-14 10:30:56	73
2305302015	Exophiala dermatitidis	Respiratory	Sputum	2023-05-30 09:13:22	2023-06-02 10:35:52	73
2308062005	Penicillium	Respiratory	Sputum	2023-08-06 09:22:02	2023-08-09 10:58:23	73
2309252002	Schizophyllum commune	Rheumatic immunity	Sputum	2023-09-25 08:59:04	2023-09-28 10:38:12	73
2310132013	Aspergillus flavus	Respiratory	Sputum	2023-10-13 09:06:03	2023-10-16 10:56:31	73
2311032010	Penicillium	Oncology	Sputum	2023-11-03 08:52:35	2023-11-06 10:04:47	73
2311032013	Penicillium	Integrated Chinese and Western Medicine	Sputum	2023-11-03 08:53:28	2023-11-06 10:03:56	73
2311062008	Penicillium	Emergency2	Sputum	2023-11-06 09:22:28	2023-11-09 10:33:40	73
2311062016	Penicillium	Integrated Chinese and Western Medicine	Sputum	2023-11-06 09:24:46	2023-11-09 10:33:24	73
2311172018	Aspergillus fumigatus	kidney internal medicine	Sputum	2023-11-17 09:28:43	2023-11-20 11:19:24	73
2311172028	Aspergillus flavus	Cardiac and Great Vascular Surgery	Sputum	2023-11-17 10:04:19	2023-11-20 11:21:27	73
2312222005	Aspergillus fumigatus	Tuberculosis	Sputum	2023-12-22 08:59:04	2023-12-25 10:56:28	73
2312242002	Penicillium	Respiratory	Sputum	2023-12-24 08:52:57	2023-12-27 10:09:35	73
2312262002	Aspergillus versicolor	Respiratory	Sputum	2023-12-26 08:47:04	2023-12-29 10:37:32	73
2307062001	Cryptotrichosporon	Cardiology	Sputum	2023-07-06 08:45:15	2023-07-09 11:38:38	74
2310132005	Aspergillus versicolor	Respiratory	Sputum	2023-10-13 08:47:16	2023-10-16 10:49:27	74
2310272010	Schizophyllum commune	Oncology	Sputum	2023-10-27 08:59:06	2023-10-30 11:38:46	74
2308202024	Aspergillus flavus	Cardiology	Sputum	2023-08-20 22:27:29	2023-08-24 08:51:05	82
2312292147	Aspergillus fumigatus	kidney internal medicine	Sputum	2023-12-29 21:36:12	2024-01-02 08:29:33	82
2304062092	Aspergillus fumigatus	Emergency	Bronchoalveolar lavage fluid	2023-04-06 20:14:32	2023-04-10 08:43:22	84
2307202094	Aspergillus fumigatus	Respiratory	Bronchoalveolar lavage fluid	2023-07-20 20:05:34	2023-07-24 08:56:18	84
2312152120	Aspergillus versicolor	Thoracic Surgery	Bronchoalveolar lavage fluid	2023-12-15 20:21:08	2023-12-19 09:11:53	84
2304242090	Cladosporium	Intensive care Unit	Tracheal secretion	2023-04-24 19:59:23	2023-04-28 09:45:02	85
2306192080	Exophiala dermatitidis	Cardiology	Sputum	2023-06-19 22:08:00	2023-06-23 11:46:59	85
2309022042	Aspergillus niger	Cadre medical/Geriatrics	Sputum	2023-09-02 19:43:42	2023-09-06 08:49:29	85
2312132108	Penicillium	Vip clinic	Sputum	2023-12-13 20:14:36	2023-12-17 09:32:07	85
2305222070	Penicillium	Intensive care Unit	Tracheal secretion	2023-05-22 18:36:45	2023-05-26 09:08:14	86
2306022098	Aspergillus fumigatus	Respiratory	Bronchoalveolar lavage fluid	2023-06-02 18:30:11	2023-06-06 09:10:22	86
2307172054	Aspergillus fumigatus	Rheumatic immunity	Bronchoalveolar lavage fluid	2023-07-17 18:15:28	2023-07-21 08:58:27	86
2307172056	Aspergillus fumigatus	Tuberculosis	Bronchoalveolar lavage fluid	2023-07-17 18:17:35	2023-07-21 08:51:16	86
2308022091	Aspergillus niger	Respiratory	Bronchoalveolar lavage fluid	2023-08-02 19:18:05	2023-08-06 09:29:43	86
2308172080	Penicillium	Integrated Chinese and Western Medicine	Bronchoalveolar lavage fluid	2023-08-17 18:06:46	2023-08-21 09:02:41	86
2308262054	Penicillium	Cardiology	Sputum	2023-08-26 20:55:10	2023-08-30 11:50:07	86
2310122090	Aspergillus versicolor	Respiratory	Bronchoalveolar lavage fluid	2023-10-12 20:11:18	2023-10-16 10:50:29	86
2310122094	Aspergillus versicolor	Cadre medical/Geriatrics	Sputum	2023-10-12 20:36:23	2023-10-16 10:48:43	86
2310192099	Aspergillus fumigatus	Emergency	Sputum	2023-10-19 20:14:43	2023-10-23 10:33:40	86
2311022090	Aspergillus niger	Infection	Bronchoalveolar lavage fluid	2023-11-02 18:31:38	2023-11-06 08:36:29	86
2311212094	Aspergillus terreus	Integrated Chinese and Western Medicine	Bronchoalveolar lavage fluid	2023-11-21 17:53:08	2023-11-25 08:20:10	86
2311242107	Aspergillus flavus	Intensive care Unit	Tracheal secretion	2023-11-24 18:19:43	2023-11-28 09:05:08	86
2312152106	Cladosporium	Respiratory	Bronchoalveolar lavage fluid	2023-12-15 18:49:52	2023-12-19 09:14:40	86
2312232065	Penicillium	Intensive care Unit	Sputum	2023-12-23 19:50:20	2023-12-27 10:08:45	86
2305112084	Aspergillus flavus	Intensive care Unit	Tracheal secretion	2023-05-11 17:16:41	2023-05-15 08:53:51	87
2305112088	Aspergillus flavus	Respiratory	Bronchoalveolar lavage fluid	2023-05-11 17:18:13	2023-05-15 08:57:32	87
2306012095	Aspergillus fumigatus	Tuberculosis	Bronchoalveolar lavage fluid	2023-06-01 17:58:41	2023-06-05 09:46:36	87
2307062085	Penicillium	Cardiac and Great Vascular Surgery	Sputum	2023-07-06 18:11:42	2023-07-10 09:17:36	87
2308162094	Aspergillus versicolor	Gastroenterology	Sputum	2023-08-16 19:08:06	2023-08-20 10:55:26	87
2308232077	Aspergillus fumigatus	Infection	Bronchoalveolar lavage fluid	2023-08-23 18:43:35	2023-08-27 10:35:17	87
2308242067	Cladosporium	Respiratory	Bronchoalveolar lavage fluid	2023-08-24 18:31:41	2023-08-28 09:40:23	87
2309212103	Penicillium	Intensive care Unit	Tracheal secretion	2023-09-21 18:48:26	2023-09-25 10:28:10	87
2309222091	Penicillium	Respiratory	Bronchoalveolar lavage fluid	2023-09-22 17:57:26	2023-09-26 09:08:47	87
2310162068	Penicillium	Respiratory	Bronchoalveolar lavage fluid	2023-10-16 18:25:24	2023-10-20 09:56:10	87
2310192095	Penicillium	Respiratory	Bronchoalveolar lavage fluid	2023-10-19 18:19:31	2023-10-23 10:19:25	87
2311022081	Penicillium	Integrated Chinese and Western Medicine	Bronchoalveolar lavage fluid	2023-11-02 16:57:53	2023-11-06 08:47:12	87
2311022092	Penicillium	Emergency2	Bronchoalveolar lavage fluid	2023-11-02 18:32:12	2023-11-06 10:06:24	87
2311202076	Schizophyllum commune	Respiratory	Sputum	2023-11-20 17:48:09	2023-11-24 09:38:09	87
2311272097	Paecilomyces	Respiratory	Bronchoalveolar lavage fluid	2023-11-27 19:07:38	2023-12-01 10:21:29	87
2312152094	Scopulariopsis brevicaulis	Cadre medical/Geriatrics	Bronchoalveolar lavage fluid	2023-12-15 17:25:48	2023-12-19 09:10:59	87
2312292104	Penicillium	Bronchoscopy room	Bronchoalveolar lavage fluid	2023-12-29 17:05:26	2024-01-02 08:25:11	87
2312292109	Aspergillus fumigatus	Respiratory	Sputum	2023-12-29 17:20:36	2024-01-02 08:30:23	87
2312292126	Aspergillus flavus	Tuberculosis	Bronchoalveolar lavage fluid	2023-12-29 18:45:28	2024-01-02 09:51:07	87
2304182057	Aspergillus fumigatus	Integrated Chinese and Western Medicine	Sputum	2023-04-18 16:07:22	2023-04-22 09:02:39	88
2304192061	Aspergillus fumigatus	Respiratory	Sputum	2023-04-19 15:45:57	2023-04-23 08:36:38	88
2304202084	Geotrichum candidum	Altitude medicine	Bronchoalveolar lavage fluid	2023-04-20 17:03:21	2023-04-24 09:26:25	88
2304272082	Scedosporium apiospermum	Respiratory	Sputum	2023-04-27 16:57:23	2023-05-01 09:05:02	88
2306082091	Aspergillus fumigatus	Bronchoscopy room	Bronchoalveolar lavage fluid	2023-06-08 16:36:26	2023-06-12 09:05:03	88
2306122064	Aspergillus versicolor	Respiratory	Bronchoalveolar lavage fluid	2023-06-12 16:44:06	2023-06-16 09:21:54	88
2306142060	Aspergillus niger	Bronchoscopy room	Bronchoalveolar lavage fluid	2023-06-14 16:14:36	2023-06-18 08:43:42	88
2307072065	Fusarium solani complex	Integrated Chinese and Western Medicine	Sputum	2023-07-07 17:45:08	2023-07-11 10:29:40	88
2308022078	Aspergillus flavus	Respiratory	Bronchoalveolar lavage fluid	2023-08-02 16:50:39	2023-08-06 09:09:57	88
2308042084	Trichoderma pilatus	Respiratory	Sputum	2023-08-04 16:43:00	2023-08-08 09:19:35	88
2308172063	Aspergillus flavus	Integrated Chinese and Western Medicine	Sputum	2023-08-17 16:14:25	2023-08-21 08:35:21	88
2308172070	Aspergillus niger	Bronchoscopy room	Bronchoalveolar lavage fluid	2023-08-17 16:53:44	2023-08-21 08:58:11	88
2309202075	Penicillium	Integrated Chinese and Western Medicine	Bronchoalveolar lavage fluid	2023-09-20 17:02:11	2023-09-24 09:21:22	88
2309212091	Penicillium	Respiratory	Sputum	2023-09-21 17:54:33	2023-09-25 10:27:22	88
2310062048	Schizophyllum commune	Bronchoscopy room	Bronchoalveolar lavage fluid	2023-10-06 16:52:57	2023-10-10 09:04:32	88
2310092093	Schizophyllum commune	Altitude medicine	Sputum	2023-10-09 18:27:31	2023-10-13 11:20:57	88
2310122084	Schizophyllum commune	Respiratory	Bronchoalveolar lavage fluid	2023-10-12 18:27:04	2023-10-16 10:52:44	88
2310232086	Schizophyllum commune	Respiratory	Sputum	2023-10-23 18:03:18	2023-10-27 10:41:22	88
2310262104	Aspergillus fumigatus	Respiratory	Bronchoalveolar lavage fluid	2023-10-26 18:47:36	2023-10-30 11:41:33	88
2311032103	Penicillium	Respiratory	Bronchoalveolar lavage fluid	2023-11-03 17:16:51	2023-11-07 10:11:24	88
2311162099	Cladosporium	Bronchoscopy room	Sputum	2023-11-16 19:05:01	2023-11-20 11:25:33	88
2311172094	Aspergillus versicolor	Bronchoscopy room	Bronchoalveolar lavage fluid	2023-11-17 16:53:02	2023-11-21 09:13:54	88
2311242109	Penicillium	Tuberculosis	Bronchoalveolar lavage fluid	2023-11-24 18:19:58	2023-11-28 10:33:26	88
2311302097	Cladosporium	Respiratory	Bronchoalveolar lavage fluid	2023-11-30 16:39:38	2023-12-04 09:04:07	88
2312072066	Aspergillus fumigatus	Infection	Sputum	2023-12-07 16:04:35	2023-12-11 08:39:41	88
2312072086	Aspergillus fumigatus	Respiratory	Bronchoalveolar lavage fluid	2023-12-07 17:57:33	2023-12-11 10:19:52	88
2312132077	Penicillium	Cadre medical/Geriatrics	Sputum	2023-12-13 16:37:02	2023-12-17 09:33:20	88
2312252074	Penicillium	Tuberculosis	Bronchoalveolar lavage fluid	2023-12-25 18:11:03	2023-12-29 10:32:32	88
2305272053	Aspergillus fumigatus	Integrated Chinese and Western Medicine	Sputum	2023-05-27 15:52:07	2023-05-31 09:38:26	89
2306082087	Penicillium	Integrated Chinese and Western Medicine	Sputum	2023-06-08 16:34:50	2023-06-12 10:20:36	89
2306152069	Aspergillus fumigatus	Bronchoscopy room	Bronchoalveolar lavage fluid	2023-06-15 16:07:10	2023-06-19 09:26:10	89
2307012047	Penicillium	Cadre medical/Geriatrics	Sputum	2023-07-01 15:22:11	2023-07-05 09:03:55	89
2307142063	Schizophyllum commune	Gastric Cancer Center	Sputum	2023-07-14 16:14:21	2023-07-18 09:15:44	89
2308242055	Aspergillus nidulans	Bronchoscopy room	Bronchoalveolar lavage fluid	2023-08-24 15:59:07	2023-08-28 09:41:49	89
2308242056	Penicillium	Respiratory	Bronchoalveolar lavage fluid	2023-08-24 15:59:12	2023-08-28 09:36:50	89
2308282046	Aspergillus versicolor	Tuberculosis	Bronchoalveolar lavage fluid	2023-08-28 16:09:39	2023-09-01 09:14:37	89
2309072083	Aspergillus fumigatus	Bronchoscopy room	Bronchoalveolar lavage fluid	2023-09-07 16:50:52	2023-09-11 10:50:00	89
2309112045	Exophiala dermatitidis	Oncology	Sputum	2023-09-11 15:36:42	2023-09-15 09:01:36	89
2309112047	Exophiala dermatitidis	Oncology	Sputum	2023-09-11 15:37:26	2023-09-15 09:02:22	89
2310032026	Penicillium	Cardiology	Sputum	2023-10-03 16:24:33	2023-10-07 10:21:51	89
2310192076	Talaromyces	Integrated Chinese and Western Medicine	Bronchoalveolar lavage fluid	2023-10-19 16:56:24	2023-10-23 10:30:48	89
2310302049	Penicillium	Respiratory	Bronchoalveolar lavage fluid	2023-10-30 15:28:07	2023-11-03 08:53:43	89
2311032087	Penicillium	Bronchoscopy room	Bronchoalveolar lavage fluid	2023-11-03 16:36:47	2023-11-07 10:10:09	89
2311162077	Aspergillus fumigatus	Respiratory	Sputum	2023-11-16 15:14:26	2023-11-20 08:37:37	89
2311162095	Aspergillus terreus	kidney internal medicine	Bronchoalveolar lavage fluid	2023-11-16 17:49:10	2023-11-20 11:14:18	89
2311272069	Cryptotrichosporon	Infection	Sputum	2023-11-27 17:08:35	2023-12-01 10:30:04	89
2312132074	Aspergillus versicolor	Integrated Chinese and Western Medicine	Sputum	2023-12-13 16:15:18	2023-12-17 09:33:38	89
2312292083	Aspergillus fumigatus	Respiratory	Sputum	2023-12-29 15:21:43	2024-01-02 08:33:23	89
2304102021	Aspergillus fumigatus	Emergency	Sputum	2023-04-10 13:27:53	2023-04-14 08:19:58	90
2304242054	Aspergillus flavus	Integrated Chinese and Western Medicine	Sputum	2023-04-24 15:04:02	2023-04-28 09:49:57	90
2305112085	Penicillium	Cardiac and Great Vascular Surgery	Sputum	2023-05-11 17:16:58	2023-05-15 11:20:00	90
2307132051	Exophiala dermatitidis	Cardiology	Sputum	2023-07-13 16:00:02	2023-07-17 10:19:42	90
2307172029	Aspergillus versicolor	Integrated Chinese and Western Medicine	Bronchoalveolar lavage fluid	2023-07-17 14:21:24	2023-07-21 09:15:05	90
2307172039	Trichoderma pilatus	Bronchoscopy room	Tracheal secretion	2023-07-17 14:58:41	2023-07-21 08:59:56	90
2307202055	Trichoderma pilatus	Altitude medicine	Bronchoalveolar lavage fluid	2023-07-20 15:14:33	2023-07-24 10:08:29	90
2307202061	Aspergillus niger	kidney internal medicine	Sputum	2023-07-20 15:15:44	2023-07-24 10:10:42	90
2309222073	Penicillium	Respiratory	Sputum	2023-09-22 15:01:32	2023-09-26 09:09:44	90
2310062038	Aspergillus versicolor	Respiratory	Sputum	2023-10-06 14:24:45	2023-10-10 09:07:54	90
2310062040	Schizophyllum commune	Thoracic Surgery	Bronchoalveolar lavage fluid	2023-10-06 14:26:55	2023-10-10 09:08:28	90
2310122058	Penicillium	Thoracic Surgery	Bronchoalveolar lavage fluid	2023-10-12 15:50:05	2023-10-16 10:48:14	90
2310162053	Aspergillus versicolor	Thoracic Surgery	Bronchoalveolar lavage fluid	2023-10-16 15:04:02	2023-10-20 09:58:27	90
2310202070	Penicillium	Integrated Chinese and Western Medicine	Bronchoalveolar lavage fluid	2023-10-20 16:53:11	2023-10-24 11:07:14	90
2311092076	Aspergillus versicolor	Bronchoscopy room	Tracheal secretion	2023-11-09 15:46:43	2023-11-13 10:36:15	90
2311162087	Scedosporium apiospermum	Integrated Chinese and Western Medicine	Bronchoalveolar lavage fluid	2023-11-16 16:53:51	2023-11-20 11:11:51	90
2312132065	Aspergillus versicolor	Respiratory	Bronchoalveolar lavage fluid	2023-12-13 14:58:09	2023-12-17 09:33:55	90
2312132066	Penicillium	Respiratory	Bronchoalveolar lavage fluid	2023-12-13 14:59:52	2023-12-17 09:33:01	90
2304132055	Aspergillus versicolor	Bronchoscopy room	Bronchoalveolar lavage fluid	2023-04-13 13:24:35	2023-04-17 09:20:45	91
2305112051	Aspergillus flavus	Bronchoscopy room	Bronchoalveolar lavage fluid	2023-05-11 13:04:39	2023-05-15 08:58:42	91
2305172055	Aspergillus fumigatus	Bronchoscopy room	Bronchoalveolar lavage fluid	2023-05-17 13:48:37	2023-05-21 09:10:32	91
2306082055	Aspergillus fumigatus	Integrated Chinese and Western Medicine	Sputum	2023-06-08 13:06:30	2023-06-12 09:06:24	91
2307032033	Aspergillus fumigatus	Bronchoscopy room	Bronchoalveolar lavage fluid	2023-07-03 13:45:55	2023-07-07 08:55:23	91
2307242042	Schizophyllum commune	Respiratory	Bronchoalveolar lavage fluid	2023-07-24 15:17:23	2023-07-28 10:40:17	91
2308282032	Penicillium	Integrated Chinese and Western Medicine	Bronchoalveolar lavage fluid	2023-08-28 13:58:16	2023-09-01 09:13:33	91
2309122047	Schizophyllum commune	Bronchoscopy room	Bronchoalveolar lavage fluid	2023-09-12 12:57:34	2023-09-16 08:52:14	91
2309202058	Penicillium	Bronchoscopy room	Bronchoalveolar lavage fluid	2023-09-20 13:22:51	2023-09-24 09:20:42	91
2309212062	Penicillium	Respiratory	Bronchoalveolar lavage fluid	2023-09-21 14:37:49	2023-09-25 10:29:07	91
2309232040	Penicillium	Respiratory	Sputum	2023-09-23 13:19:46	2023-09-27 09:12:02	91
2310132073	Penicillium	Bronchoscopy room	Bronchoalveolar lavage fluid	2023-10-13 14:13:36	2023-10-17 09:18:11	91
2310232059	Penicillium	Thoracic Surgery	Bronchoalveolar lavage fluid	2023-10-23 15:04:38	2023-10-27 10:50:52	91
2310262091	Trichoderma	Bronchoscopy room	Bronchoalveolar lavage fluid	2023-10-26 17:09:00	2023-10-30 12:15:19	91
2311022048	Penicillium	Bronchoscopy room	Bronchoalveolar lavage fluid	2023-11-02 12:57:19	2023-11-06 08:45:52	91
2311172067	Penicillium	Vip clinic	Sputum	2023-11-17 13:07:19	2023-11-21 09:06:15	91
2311232070	Penicillium	Respiratory	Bronchoalveolar lavage fluid	2023-11-23 14:06:57	2023-11-27 10:00:08	91
2311232075	Aspergillus niger	Bronchoscopy room	Bronchoalveolar lavage fluid	2023-11-23 14:08:33	2023-11-27 09:59:36	91
2312252040	Aspergillus versicolor	Infection	Sputum	2023-12-25 14:38:28	2023-12-29 10:06:08	91
2305042028	Aspergillus fumigatus	Tuberculosis	Sputum	2023-05-04 13:35:58	2023-05-08 10:35:51	92
2306172031	Aspergillus fumigatus	Cardiac and Great Vascular Surgery	Tracheal secretion	2023-06-17 11:55:46	2023-06-21 08:39:15	92
2306302058	Cladosporium	Bronchoscopy room	Bronchoalveolar lavage fluid	2023-06-30 13:16:16	2023-07-04 09:20:20	92
2307202050	Schizophyllum commune	Bronchoscopy room	Bronchoalveolar lavage fluid	2023-07-20 13:49:13	2023-07-24 10:14:39	92
2307272035	Aspergillus fumigatus	Respiratory	Tracheal secretion	2023-07-27 11:55:24	2023-07-31 08:24:21	92
2308172044	Penicillium	Respiratory	Bronchoalveolar lavage fluid	2023-08-17 12:44:23	2023-08-21 08:56:20	92
2308172050	Penicillium	Integrated Chinese and Western Medicine	Bronchoalveolar lavage fluid	2023-08-17 13:01:45	2023-08-21 09:33:06	92
2308282022	Aspergillus sydowii	Cardiac and Great Vascular Surgery	Sputum	2023-08-28 12:30:05	2023-09-01 09:11:27	92
2309042028	Scopulariopsis brevicaulis	Respiratory	Bronchoalveolar lavage fluid	2023-09-04 13:18:40	2023-09-08 09:51:44	92
2309042064	Aspergillus flavus	Respiratory	Bronchoalveolar lavage fluid	2023-09-04 17:54:28	2023-09-08 14:36:43	92
2309072057	Penicillium	Bronchoscopy room	Bronchoalveolar lavage fluid	2023-09-07 14:47:06	2023-09-11 10:49:42	92
2309142058	Penicillium	Bronchoscopy room	Bronchoalveolar lavage fluid	2023-09-14 13:50:33	2023-09-18 10:49:59	92
2309182020	Aspergillus	Bronchoscopy room	Bronchoalveolar lavage fluid	2023-09-18 13:36:14	2023-09-22 10:07:46	92
2309182023	Schizophyllum commune	Bronchoscopy room	Bronchoalveolar lavage fluid	2023-09-18 13:37:27	2023-09-22 10:14:58	92
2309202052	Penicillium	Bronchoscopy room	Bronchoalveolar lavage fluid	2023-09-20 12:55:09	2023-09-24 09:19:35	92
2310142033	Penicillium	Tuberculosis	Sputum	2023-10-14 12:21:45	2023-10-18 09:02:48	92
2310142043	Paecilomyces	Respiratory	Sputum	2023-10-14 12:51:38	2023-10-18 09:11:00	92
2310162024	Schizophyllum commune	Bronchoscopy room	Tracheal secretion	2023-10-16 13:08:19	2023-10-20 09:53:11	92
2310262070	Aspergillus fumigatus	Integrated Chinese and Western Medicine	Sputum	2023-10-26 15:10:40	2023-10-30 12:04:10	92
2310262074	Aspergillus niger	Bronchoscopy room	Bronchoalveolar lavage fluid	2023-10-26 15:42:02	2023-10-30 11:47:48	92
2310262074	Aspergillus flavus	Bronchoscopy room	Bronchoalveolar lavage fluid	2023-10-26 15:42:02	2023-10-30 11:47:48	92
2310272054	Penicillium	Tuberculosis	Bronchoalveolar lavage fluid	2023-10-27 13:38:42	2023-10-31 10:28:49	92
2311022044	Aspergillus	Bronchoscopy room	Tracheal secretion	2023-11-02 12:55:51	2023-11-06 08:58:08	92
2311062057	Schizophyllum commune	Bronchoscopy room	Sputum	2023-11-06 14:20:20	2023-11-10 10:54:10	92
2311092046	Aspergillus flavus	Integrated Chinese and Western Medicine	Bronchoalveolar lavage fluid	2023-11-09 12:22:18	2023-11-13 08:48:56	92
2311092065	Aspergillus flavus	Tuberculosis	Bronchoalveolar lavage fluid	2023-11-09 14:13:11	2023-11-13 10:46:54	92
2311112067	Cladosporium	Respiratory	Bronchoalveolar lavage fluid	2023-11-11 14:12:38	2023-11-15 10:31:40	92
2311162050	Neurospora	Intensive care Unit	Tracheal secretion	2023-11-16 12:04:33	2023-11-20 08:57:16	92
2311192026	Aspergillus fumigatus	Intensive care Unit	Tracheal secretion	2023-11-19 11:43:59	2023-11-23 08:21:54	92
2311242065	Aspergillus	Respiratory	Bronchoalveolar lavage fluid	2023-11-24 13:38:34	2023-11-28 10:29:21	92
2311302064	Aspergillus versicolor	Bronchoscopy room	Tracheal secretion	2023-11-30 12:48:05	2023-12-04 09:04:42	92
2312072043	Aspergillus fumigatus	Infection	Sputum	2023-12-07 12:08:48	2023-12-11 09:04:42	92
2312072050	Penicillium	Bronchoscopy room	Bronchoalveolar lavage fluid	2023-12-07 12:40:10	2023-12-11 09:01:46	92
2312142046	Penicillium	Tuberculosis	Bronchoalveolar lavage fluid	2023-12-14 13:22:52	2023-12-18 09:45:49	92
2304142035	Cladosporium	Altitude medicine	Bronchoalveolar lavage fluid	2023-04-14 11:12:07	2023-04-18 09:06:36	93
2304192027	Penicillium	Intensive care Unit	Bronchoalveolar lavage fluid	2023-04-19 11:03:50	2023-04-23 08:35:20	93
2305082026	Penicillium	Cardiac and Great Vascular Surgery	Tracheal secretion	2023-05-08 12:11:28	2023-05-12 09:17:55	93
2305172037	Aspergillus fumigatus	Intensive care Unit	Tracheal secretion	2023-05-17 12:17:26	2023-05-21 09:20:42	93
2305272019	Aspergillus fumigatus	Cadre medical/Geriatrics	Sputum	2023-05-27 11:43:28	2023-05-31 09:39:01	93
2306152032	Aspergillus fumigatus	Cadre medical/Geriatrics	Sputum	2023-06-15 10:54:14	2023-06-19 08:48:03	93
2306262039	Aspergillus fumigatus	Intensive care Unit	Tracheal secretion	2023-06-26 11:54:28	2023-06-30 09:00:35	93
2306262041	Aspergillus fumigatus	Intensive care Unit	Sputum	2023-06-26 11:55:03	2023-06-30 09:02:23	93
2306292033	Aspergillus fumigatus	Respiratory	Tracheal secretion	2023-06-29 11:22:44	2023-07-03 09:13:59	93
2307022014	Penicillium	Cardiac and Great Vascular Surgery	Tracheal secretion	2023-07-02 11:52:52	2023-07-06 09:00:45	93
2307032015	Schizophyllum commune	Integrated Chinese and Western Medicine	Sputum	2023-07-03 11:05:05	2023-07-07 08:53:21	93
2307142032	Neurospora	Cardiac and Great Vascular Surgery	Sputum	2023-07-14 10:46:21	2023-07-18 08:36:20	93
2307142035	Aspergillus niger	kidney internal medicine	Sputum	2023-07-14 11:23:17	2023-07-18 08:36:52	93
2307142036	Schizophyllum commune	kidney internal medicine	Sputum	2023-07-14 11:23:27	2023-07-18 08:50:10	93
2308042037	Neurospora	Respiratory	Bronchoalveolar lavage fluid	2023-08-04 11:13:23	2023-08-08 08:38:39	93
2308042038	Neurospora	Respiratory	Sputum	2023-08-04 11:13:31	2023-08-08 08:36:27	93
2308112032	Aspergillus flavus	Intensive care Unit	Tracheal secretion	2023-08-11 11:04:51	2023-08-15 08:29:40	93
2308132026	Penicillium	Intensive care Unit	Sputum	2023-08-13 13:11:58	2023-08-17 10:39:52	93
2308262028	Penicillium	Oncology	Sputum	2023-08-26 14:10:19	2023-08-30 11:39:34	93
2309082029	Exophiala dermatitidis	Integrated Chinese and Western Medicine	Sputum	2023-09-08 11:29:30	2023-09-12 08:31:38	93
2310042013	Penicillium	Respiratory	Sputum	2023-10-04 11:36:56	2023-10-08 08:59:13	93
2310122048	Coprinus radians	Bronchoscopy room	Tracheal secretion	2023-10-12 13:04:37	2023-10-16 10:43:38	93
2310122051	Schizophyllum commune	Bronchoscopy room	Bronchoalveolar lavage fluid	2023-10-12 13:59:51	2023-10-16 11:00:42	93
2311022031	Talaromyces	Bronchoscopy room	Bronchoalveolar lavage fluid	2023-11-02 11:10:21	2023-11-06 08:47:58	93
2311022033	Aspergillus niger	Oncology	Sputum	2023-11-02 11:22:02	2023-11-06 08:41:32	93
2311022033	Aspergillus fumigatus	Oncology	Sputum	2023-11-02 11:22:02	2023-11-06 08:41:32	93
2311052016	Cryptotrichosporon	Integrated Chinese and Western Medicine	Sputum	2023-11-05 12:29:46	2023-11-09 10:14:21	93
2311102066	Penicillium	Bronchoscopy room	Bronchoalveolar lavage fluid	2023-11-10 12:42:15	2023-11-14 10:28:25	93
2311102067	Paecilomyces	Bronchoscopy room	Bronchoalveolar lavage fluid	2023-11-10 12:42:23	2023-11-14 10:29:17	93
2312032028	Penicillium	Emergency2	Bronchoalveolar lavage fluid	2023-12-03 11:53:55	2023-12-07 09:17:39	93
2312112012	Aspergillus fumigatus	Infection	Sputum	2023-12-11 10:48:48	2023-12-15 08:37:39	93
2312152058	Penicillium	Bronchoscopy room	Tracheal secretion	2023-12-15 12:06:57	2023-12-19 09:18:49	93
2312222050	Schizophyllum commune	Cadre medical/Geriatrics	Sputum	2023-12-22 12:55:26	2023-12-26 10:18:22	93
2312222057	Aspergillus versicolor	Oncology	Sputum	2023-12-22 13:05:17	2023-12-26 10:42:11	93
2312252032	Aspergillus versicolor	Integrated Chinese and Western Medicine	Sputum	2023-12-25 13:15:07	2023-12-29 10:36:29	93
2306222022	Penicillium	Cardiac and Great Vascular Surgery	Tracheal secretion	2023-06-22 11:42:40	2023-06-26 10:39:40	94
2307062022	Penicillium	Altitude medicine	Sputum	2023-07-06 10:39:07	2023-07-10 09:19:04	94
2307132025	Aspergillus versicolor	Integrated Chinese and Western Medicine	Sputum	2023-07-13 10:57:58	2023-07-17 09:48:17	94
2307172007	Schizophyllum commune	Bronchoscopy room	Bronchoalveolar lavage fluid	2023-07-17 10:26:59	2023-07-21 09:18:28	94
2308042025	Coprinus radians	Oncology	Sputum	2023-08-04 09:33:55	2023-08-08 08:24:03	94
2308082028	Aspergillus versicolor	Respiratory	Sputum	2023-08-08 10:57:43	2023-08-12 09:25:14	94
2308312045	Schizophyllum commune	Integrated Chinese and Western Medicine	Sputum	2023-08-31 12:34:41	2023-09-04 11:29:45	94
2308312046	Penicillium	Bronchoscopy room	Bronchoalveolar lavage fluid	2023-08-31 12:49:52	2023-09-04 11:27:23	94
2309022016	Schizophyllum commune	Vip clinic	Sputum	2023-09-02 12:08:37	2023-09-06 10:50:04	94
2310202047	Schizophyllum commune	Emergency	Sputum	2023-10-20 12:53:15	2023-10-24 11:03:40	94
2310202049	Penicillium	Respiratory	Sputum	2023-10-20 12:53:45	2023-10-24 11:09:45	94
2311092024	Aspergillus niger	Bronchoscopy room	Bronchoalveolar lavage fluid	2023-11-09 10:29:49	2023-11-13 09:22:56	94
2311102061	Penicillium	Respiratory	Bronchoalveolar lavage fluid	2023-11-10 12:06:53	2023-11-14 10:28:49	94
2311112038	Paecilomyces	Cardiology	Sputum	2023-11-11 11:38:15	2023-11-15 10:28:40	94
2311162028	Aspergillus flavus	Integrated Chinese and Western Medicine	Sputum	2023-11-16 09:40:40	2023-11-20 08:36:18	94
2311172043	Penicillium	Intensive care Unit	Tracheal secretion	2023-11-17 10:46:58	2023-11-21 09:18:20	94
2311232046	Aspergillus versicolor	Respiratory	Sputum	2023-11-23 11:53:04	2023-11-27 10:06:41	94
2311242052	Aspergillus versicolor	Bronchoscopy room	Bronchoalveolar lavage fluid	2023-11-24 12:30:37	2023-11-28 10:34:13	94
2311252015	Aspergillus fumigatus	Integrated Chinese and Western Medicine	Sputum	2023-11-25 09:56:36	2023-11-29 08:34:25	94
2312152041	Scopulariopsis brevicaulis	Cardiac and Great Vascular Surgery	Tracheal secretion	2023-12-15 10:54:47	2023-12-19 09:13:30	94
2312232029	Penicillium	Intensive care Unit	Tracheal secretion	2023-12-23 11:41:34	2023-12-27 10:15:01	94
2304062005	Exophiala dermatitidis	Respiratory	Sputum	2023-04-06 08:57:13	2023-04-10 08:47:21	95
2306032005	Exophiala dermatitidis	Integrated Chinese and Western Medicine	Sputum	2023-06-03 09:37:22	2023-06-07 08:43:57	95
2306152003	Aspergillus fumigatus	Cadre medical/Geriatrics	Bronchoalveolar lavage fluid	2023-06-15 08:46:33	2023-06-19 08:46:27	95
2306172012	Aspergillus versicolor	Cadre medical/Geriatrics	Sputum	2023-06-17 09:28:54	2023-06-21 08:39:57	95
2306222027	Penicillium	Respiratory	Sputum	2023-06-22 11:43:48	2023-06-26 11:05:42	95
2306302033	Fusarium	Bronchoscopy room	Bronchoalveolar lavage fluid	2023-06-30 10:39:16	2023-07-04 10:29:31	95
2307202026	Penicillium	Integrated Chinese and Western Medicine	Sputum	2023-07-20 09:32:22	2023-07-24 08:50:25	95
2308042024	Coprinus radians	Neurology	Sputum	2023-08-04 09:33:27	2023-08-08 08:34:34	95
2308062013	Penicillium	Cardiac and Great Vascular Surgery	Sputum	2023-08-06 10:45:31	2023-08-10 10:42:26	95
2308102014	Aspergillus fumigatus	Rheumatic immunity	Sputum	2023-08-10 09:38:13	2023-08-14 09:09:19	95
2308102018	Penicillium	Cadre medical/Geriatrics	Sputum	2023-08-10 09:40:54	2023-08-14 09:00:48	95
2308202006	Trichoderma pilatus	Cadre medical/Geriatrics	Sputum	2023-08-20 09:50:51	2023-08-24 09:15:15	95
2309082031	Aspergillus	Cadre medical/Geriatrics	Sputum	2023-09-08 11:29:45	2023-09-12 10:46:04	95
2309172008	Coprinus radians	Tuberculosis	Sputum	2023-09-17 10:30:12	2023-09-21 10:23:15	95
2309212038	Aspergillus versicolor	Intensive care Unit	Sputum	2023-09-21 10:48:31	2023-09-25 10:32:13	95
2310192024	Rhizopus	Tuberculosis	Bronchoalveolar lavage fluid	2023-10-19 10:31:29	2023-10-23 10:24:35	95
2310192030	Penicillium	Integrated Chinese and Western Medicine	Sputum	2023-10-19 10:46:43	2023-10-23 10:31:28	95
2310212029	Penicillium	Respiratory	Sputum	2023-10-21 11:05:57	2023-10-25 10:58:15	95
2310262024	Cryptotrichosporon	Cadre medical/Geriatrics	Sputum	2023-10-26 10:37:04	2023-10-30 10:03:35	95
2310302012	Penicillium	Cardiac and Great Vascular Surgery	Sputum	2023-10-30 10:27:05	2023-11-03 09:42:48	95
2311022028	Aspergillus fumigatus	Neurosurgery	Sputum	2023-11-02 10:47:53	2023-11-06 09:59:45	95
2311112014	Aspergillus versicolor	Cadre medical/Geriatrics	Sputum	2023-11-11 10:31:05	2023-11-15 10:29:32	95
2311112024	Cladosporium	Oncology	Sputum	2023-11-11 11:14:22	2023-11-15 10:31:01	95
2311192021	Penicillium	Integrated Chinese and Western Medicine	Sputum	2023-11-19 11:42:32	2023-11-23 11:00:38	95
2312072007	Aspergillus fumigatus	Infection	Sputum	2023-12-07 09:38:01	2023-12-11 08:51:43	95
2312142019	Schizophyllum commune	Bronchoscopy room	Tracheal secretion	2023-12-14 10:31:15	2023-12-18 09:36:52	95
2312292019	Penicillium	Respiratory	Sputum	2023-12-29 10:43:33	2024-01-02 10:03:07	95
2304102019	Penicillium tangereum	Intensive care Unit	Tracheal secretion	2023-04-10 12:55:03	2023-04-14 13:20:27	96
2304112032	Aspergillus flavus	Respiratory	Sputum	2023-04-11 11:42:20	2023-04-15 11:47:02	96
2305042013	Penicillium	Bronchoscopy room	Sputum	2023-05-04 10:33:39	2023-05-08 10:45:47	96
2306302014	Penicillium	Respiratory	Sputum	2023-06-30 09:02:39	2023-07-04 09:21:20	96
2306302016	Aspergillus versicolor	Oncology	Sputum	2023-06-30 09:03:06	2023-07-04 09:19:24	96
2308232026	Aspergillus niger	Respiratory	Sputum	2023-08-23 09:37:04	2023-08-27 10:29:04	96
2309072018	Penicillium	Bronchoscopy room	Bronchoalveolar lavage fluid	2023-09-07 10:34:55	2023-09-11 10:40:28	96
2309242019	Schizophyllum commune	Oncology	Sputum	2023-09-24 10:08:09	2023-09-28 10:32:44	96
2310122015	Schizophyllum commune	Cardiac and Great Vascular Surgery	Sputum	2023-10-12 10:37:53	2023-10-16 11:02:01	96
2310122020	Cladosporium	Vip clinic	Sputum	2023-10-12 10:38:52	2023-10-16 11:00:04	96
2310122030	Curvularia	Bronchoscopy room	Bronchoalveolar lavage fluid	2023-10-12 10:56:12	2023-10-16 10:58:10	96
2310192011	Penicillium	Gastric Cancer Center	Sputum	2023-10-19 09:36:05	2023-10-23 10:33:02	96
2310202035	Penicillium	Respiratory	Sputum	2023-10-20 10:37:10	2023-10-24 11:07:59	96
2310212020	Penicillium	Thoracic Surgery	Bronchoalveolar lavage fluid	2023-10-21 10:41:39	2023-10-25 11:03:43	96
2310262036	Aspergillus niger	Bronchoscopy room	Bronchoalveolar lavage fluid	2023-10-26 11:27:11	2023-10-30 11:48:49	96
2311092013	Aspergillus flavus	Integrated Chinese and Western Medicine	Sputum	2023-11-09 09:26:28	2023-11-13 10:02:23	96
2311092025	Paecilomyces	Integrated Chinese and Western Medicine	Sputum	2023-11-09 10:48:54	2023-11-13 11:06:25	96
2311272007	Aspergillus versicolor	Integrated Chinese and Western Medicine	Sputum	2023-11-27 09:29:25	2023-12-01 10:20:27	96
2312212041	Aspergillus fumigatus	Thoracic Surgery	Sputum	2023-12-21 10:40:06	2023-12-25 10:58:10	96
2306012007	Aspergillus fumigatus	Tuberculosis	Sputum	2023-06-01 08:51:53	2023-06-05 10:39:44	97
2306012017	Penicillium	Oncology	Sputum	2023-06-01 09:27:56	2023-06-05 10:43:36	97
2307142005	Trichoderma pilatus	Infection	Sputum	2023-07-14 09:25:35	2023-07-18 10:33:28	97
2307222017	Penicillium	Neurology	Sputum	2023-07-22 09:18:54	2023-07-26 10:31:10	97
2307272011	Penicillium	Cadre medical/Geriatrics	Sputum	2023-07-27 09:12:03	2023-07-31 10:16:19	97
2308132005	Aspergillus flavus	kidney internal medicine	Sputum	2023-08-13 08:59:13	2023-08-17 10:54:38	97
2308312017	Penicillium	Respiratory	Sputum	2023-08-31 10:19:44	2023-09-04 11:37:40	97
2309022003	Aspergillus flavus	Oncology	Sputum	2023-09-02 09:29:27	2023-09-06 10:36:22	97
2310262014	Aspergillus flavus	Integrated Chinese and Western Medicine	Sputum	2023-10-26 10:13:04	2023-10-30 12:03:49	97
2310262014	Aspergillus fumigatus	Integrated Chinese and Western Medicine	Sputum	2023-10-26 10:13:04	2023-10-30 12:03:49	97
2310262026	Schizophyllum commune	Bronchoscopy room	Tracheal secretion	2023-10-26 10:37:20	2023-10-30 11:53:48	97
2310272008	Schizophyllum commune	Infection	Sputum	2023-10-27 08:58:28	2023-10-31 10:31:46	97
2310272012	Schizophyllum commune	Endocrinology	Sputum	2023-10-27 09:00:15	2023-10-31 10:26:36	97
2310302008	Aspergillus restrictus	Integrated Chinese and Western Medicine	Sputum	2023-10-30 09:22:56	2023-11-03 10:24:00	97
2311022001	Alternaria	Respiratory	Sputum	2023-11-02 08:39:10	2023-11-06 10:07:57	97
2311032006	Cladosporium	Respiratory	Sputum	2023-11-03 08:47:34	2023-11-07 10:10:57	97
2311092002	Aspergillus niger	Emergency	Sputum	2023-11-09 08:43:07	2023-11-13 10:09:03	97
2312212022	Aspergillus versicolor	Integrated Chinese and Western Medicine	Sputum	2023-12-21 09:31:23	2023-12-25 11:00:57	97
2312212024	Aspergillus fumigatus	Cadre medical/Geriatrics	Sputum	2023-12-21 09:31:45	2023-12-25 10:57:19	97
2312242003	Aspergillus versicolor	Emergency	Sputum	2023-12-24 08:54:00	2023-12-28 10:35:02	97
2307202005	Penicillium	Respiratory	Sputum	2023-07-20 08:53:24	2023-07-24 10:21:32	97
2308262004	Trichoderma pilatus	Cadre medical/Geriatrics	Sputum	2023-08-26 10:03:09	2023-08-30 12:09:50	98
2310092014	Schizophyllum commune	Respiratory	Sputum	2023-10-09 09:29:23	2023-10-13 11:38:16	98
2310202008	Aspergillus versicolor	Respiratory	Sputum	2023-10-20 08:40:39	2023-10-24 11:11:18	98
2311162004	Aspergillus fumigatus	Respiratory	Sputum	2023-11-16 09:01:34	2023-11-20 11:14:41	98
2311162009	Penicillium	Respiratory	Sputum	2023-11-16 09:02:18	2023-11-20 11:23:41	98
2307262089	Exophiala dermatitidis	Respiratory	Sputum	2023-07-26 22:35:09	2023-07-31 08:44:06	106
2309192090	Aspergillus fumigatus	Respiratory	Sputum	2023-09-19 22:11:07	2023-09-24 09:04:57	106
2310142081	Scopulariopsis brevicaulis	Neurology	Sputum	2023-10-14 23:18:16	2023-10-19 09:40:28	106
2312162061	Aspergillus versicolor	Emergency	Sputum	2023-12-16 23:14:59	2023-12-21 10:07:07	106
2307262091	Cladosporium	Integrated Chinese and Western Medicine	Sputum	2023-07-26 23:10:09	2023-07-31 10:13:46	107
2307262091	Trichoderma pilatus	Integrated Chinese and Western Medicine	Sputum	2023-07-26 23:10:09	2023-07-31 10:13:46	107
2305242097	Aspergillus fumigatus	Respiratory	Bronchoalveolar lavage fluid	2023-05-24 20:16:41	2023-05-29 08:58:23	108
2308052049	Aspergillus flavus	Respiratory	Sputum	2023-08-05 20:14:45	2023-08-10 08:24:04	108
2310262117	Schizophyllum commune	Respiratory	Bronchoalveolar lavage fluid	2023-10-26 22:28:30	2023-10-31 10:30:08	108
2305122096	Aspergillus fumigatus	Respiratory	Bronchoalveolar lavage fluid	2023-05-12 19:00:08	2023-05-17 08:59:42	109
2308162091	Aspergillus niger	Respiratory	Sputum	2023-08-16 19:07:39	2023-08-21 08:34:30	109
2311012113	Penicillium	Tuberculosis	Bronchoalveolar lavage fluid	2023-11-01 19:36:45	2023-11-06 08:52:41	109
2311302129	Aspergillus flavus	Respiratory	Sputum	2023-11-30 21:38:59	2023-12-05 11:06:07	109
2306012104	Aspergillus fumigatus	Respiratory	Sputum	2023-06-01 18:02:51	2023-06-06 08:41:14	110
2308232088	Aspergillus versicolor	Emergency	Sputum	2023-08-23 19:14:04	2023-08-28 09:30:47	110
2308232089	Aspergillus versicolor	Intensive care Unit	Tracheal secretion	2023-08-23 19:26:55	2023-08-28 09:42:30	110
2309062084	Exophiala dermatitidis	Respiratory	Sputum	2023-09-06 18:16:55	2023-09-11 08:29:34	110
2309212100	Aspergillus versicolor	Integrated Chinese and Western Medicine	Bronchoalveolar lavage fluid	2023-09-21 18:11:18	2023-09-26 09:10:49	110
2310012030	Aspergillus fumigatus	Altitude medicine	Sputum	2023-10-01 21:53:07	2023-10-06 12:10:45	110
2310182111	Penicillium	Integrated Chinese and Western Medicine	Bronchoalveolar lavage fluid	2023-10-18 19:50:50	2023-10-23 10:27:02	110
2310182114	Coprinus radians	Integrated Chinese and Western Medicine	Bronchoalveolar lavage fluid	2023-10-18 20:41:30	2023-10-23 10:48:59	110
2310252112	Aspergillus glaucus	Cardiology	Sputum	2023-10-25 21:35:37	2023-10-30 11:56:17	110
2310272086	Cladosporium	Respiratory	Bronchoalveolar lavage fluid	2023-10-27 20:12:42	2023-11-01 10:22:32	110
2311152105	Aspergillus flavus	Tuberculosis	Bronchoalveolar lavage fluid	2023-11-15 18:34:11	2023-11-20 08:40:06	110
2311242102	Cladosporium	Vip clinic	Bronchoalveolar lavage fluid	2023-11-24 18:18:34	2023-11-29 09:15:11	110
2312112063	Aspergillus flavus	Tuberculosis	Bronchoalveolar lavage fluid	2023-12-11 18:36:00	2023-12-16 09:07:07	110
2312142087	Cladosporium	Rheumatic immunity	Sputum	2023-12-14 17:47:44	2023-12-19 08:44:38	110
2306282081	Penicillium	Respiratory	Bronchoalveolar lavage fluid	2023-06-28 17:44:31	2023-07-03 09:21:47	111
2309152078	Chaetomium	kidney internal medicine	Sputum	2023-09-15 17:17:14	2023-09-20 09:04:40	111
2309152083	Schizophyllum commune	Respiratory	Bronchoalveolar lavage fluid	2023-09-15 17:28:45	2023-09-20 09:06:20	111
2310032029	Cladophialophora	Rheumatic immunity	Sputum	2023-10-03 17:11:02	2023-10-08 08:48:32	111
2310262106	Schizophyllum commune	Respiratory	Bronchoalveolar lavage fluid	2023-10-26 18:48:25	2023-10-31 10:38:46	111
2311152123	Aspergillus flavus	Cadre medical/Geriatrics	Sputum	2023-11-15 19:42:14	2023-11-20 11:23:02	111
2311232091	Schizophyllum commune	Thoracic Surgery	Bronchoalveolar lavage fluid	2023-11-23 17:38:03	2023-11-28 08:43:50	111
2311242094	Aspergillus fumigatus	Endocrinology	Bronchoalveolar lavage fluid	2023-11-24 16:51:33	2023-11-29 08:37:08	111
2311302109	Cladosporium	Integrated Chinese and Western Medicine	Bronchoalveolar lavage fluid	2023-11-30 18:36:43	2023-12-05 10:32:47	111
2312282117	Cladophialophora	Cadre medical/Geriatrics	Sputum	2023-12-28 18:16:00	2024-01-02 10:08:09	111
2312282121	Aspergillus flavus	Oncology	Bronchoalveolar lavage fluid	2023-12-28 18:34:42	2024-01-02 09:36:43	111
2304202076	Aspergillus fumigatus	Respiratory	Bronchoalveolar lavage fluid	2023-04-20 16:56:30	2023-04-25 09:03:05	112
2306072075	Aspergillus fumigatus	Thoracic Surgery	Sputum	2023-06-07 16:09:55	2023-06-12 08:57:13	112
2307052073	Penicillium	Bronchoscopy room	Bronchoalveolar lavage fluid	2023-07-05 16:27:07	2023-07-10 09:09:54	112
2308032080	Talaromyces	Respiratory	Bronchoalveolar lavage fluid	2023-08-03 17:41:51	2023-08-08 10:13:57	112
2309012102	Penicillium	kidney internal medicine	Bronchoalveolar lavage fluid	2023-09-01 18:07:27	2023-09-06 10:59:03	112
2309072077	Schizophyllum commune	Integrated Chinese and Western Medicine	Bronchoalveolar lavage fluid	2023-09-07 16:49:11	2023-09-12 09:25:07	112
2309072089	Coprinus radians	Tuberculosis	Bronchoalveolar lavage fluid	2023-09-07 18:00:24	2023-09-12 10:44:12	112
2309072089	Aspergillus niger	Tuberculosis	Bronchoalveolar lavage fluid	2023-09-07 18:00:24	2023-09-12 10:44:12	112
2309222081	Coprinus radians	Rheumatic immunity	Sputum	2023-09-22 16:10:40	2023-09-27 09:10:27	112
2310082094	Aspergillus nidulans	Cardiology	Sputum	2023-10-08 18:56:43	2023-10-13 11:37:30	112
2310112110	Penicillium	Respiratory	Bronchoalveolar lavage fluid	2023-10-11 18:34:25	2023-10-16 10:47:26	112
2310252095	Aspergillus flavus	Integrated Chinese and Western Medicine	Sputum	2023-10-25 18:53:06	2023-10-30 11:49:39	112
2311152114	Aspergillus versicolor	Integrated Chinese and Western Medicine	Bronchoalveolar lavage fluid	2023-11-15 19:01:29	2023-11-20 11:16:13	112
2311192046	Schizophyllum commune	Cardiology	Sputum	2023-11-19 16:41:11	2023-11-24 09:40:12	112
2311222120	Neurospora	Bronchoscopy room	Bronchoalveolar lavage fluid	2023-11-22 18:04:16	2023-11-27 10:11:15	112
2311262042	Aspergillus fumigatus	Integrated Chinese and Western Medicine	Sputum	2023-11-26 16:04:21	2023-12-01 08:29:47	112
2311292079	Penicillium	Respiratory	Bronchoalveolar lavage fluid	2023-11-29 16:53:40	2023-12-04 09:03:45	112
2312212096	Paecilomyces	Infection	Sputum	2023-12-21 17:22:07	2023-12-26 10:20:52	112
2312282108	Penicillium	Bronchoscopy room	Bronchoalveolar lavage fluid	2023-12-28 17:19:34	2024-01-02 09:50:01	112
2306282069	Neurospora	Bronchoscopy room	Bronchoalveolar lavage fluid	2023-06-28 15:24:23	2023-07-03 09:23:36	113
2309132064	Penicillium	Bronchoscopy room	Bronchoalveolar lavage fluid	2023-09-13 17:21:18	2023-09-18 10:50:52	113
2310072053	Schizophyllum commune	Respiratory	Bronchoalveolar lavage fluid	2023-10-07 17:08:32	2023-10-12 10:54:45	113
2310252090	Penicillium	Tuberculosis	Bronchoalveolar lavage fluid	2023-10-25 18:26:00	2023-10-30 11:35:11	113
2310252104	Coprinus radians	Integrated Chinese and Western Medicine	Bronchoalveolar lavage fluid	2023-10-25 18:54:58	2023-10-30 12:04:44	113
2310262085	Schizophyllum commune	Respiratory	Bronchoalveolar lavage fluid	2023-10-26 17:08:03	2023-10-31 10:31:07	113
2310262090	Schizophyllum commune	Vip clinic	Bronchoalveolar lavage fluid	2023-10-26 17:08:45	2023-10-31 10:32:06	113
2311022082	Schizophyllum commune	Respiratory	Bronchoalveolar lavage fluid	2023-11-02 16:57:59	2023-11-07 10:11:44	113
2311152094	Trichoderma pilatus	Respiratory	Bronchoalveolar lavage fluid	2023-11-15 17:29:40	2023-11-20 11:12:50	113
2311152100	Coprinus radians	Bronchoscopy room	Tracheal secretion	2023-11-15 17:31:51	2023-11-20 11:17:25	113
2311302107	Penicillium	Vip clinic	Bronchoalveolar lavage fluid	2023-11-30 17:26:57	2023-12-05 10:57:31	113
2312012082	Penicillium	Bronchoscopy room	Bronchoalveolar lavage fluid	2023-12-01 16:09:24	2023-12-06 09:18:56	113
2312062096	Cladosporium	Bronchoscopy room	Bronchoalveolar lavage fluid	2023-12-06 16:27:20	2023-12-11 10:24:03	113
2312092066	Aspergillus versicolor	Respiratory	Sputum	2023-12-09 16:35:37	2023-12-14 10:21:17	113
2312202106	Penicillium	Respiratory	Bronchoalveolar lavage fluid	2023-12-20 17:10:34	2023-12-25 11:01:26	113
2312212098	Penicillium	Bronchoscopy room	Bronchoalveolar lavage fluid	2023-12-21 17:24:17	2023-12-26 10:40:24	113
2304082054	Aspergillus fumigatus	Respiratory	Tracheal secretion	2023-04-08 14:39:27	2023-04-13 09:18:30	114
2305032054	Scedosporium apiospermum	Respiratory	Bronchoalveolar lavage fluid	2023-05-03 16:19:09	2023-05-08 10:41:19	114
2305312088	Aspergillus fumigatus	Respiratory	Bronchoalveolar lavage fluid	2023-05-31 15:13:09	2023-06-05 09:35:26	114
2306112020	Aspergillus fumigatus	Intensive care Unit	Sputum	2023-06-11 13:21:37	2023-06-16 08:20:20	114
2308302073	Schizophyllum commune	Tuberculosis	Bronchoalveolar lavage fluid	2023-08-30 17:20:59	2023-09-04 11:32:43	114
2309062062	Penicillium	Respiratory	Bronchoalveolar lavage fluid	2023-09-06 16:29:28	2023-09-11 10:48:51	114
2309062073	Penicillium	Tuberculosis	Bronchoalveolar lavage fluid	2023-09-06 16:56:27	2023-09-11 10:57:50	114
2309222074	Coprinus radians	Integrated Chinese and Western Medicine	Sputum	2023-09-22 15:01:48	2023-09-27 09:08:58	114
2309282108	Aspergillus flavus	Rheumatic immunity	Sputum	2023-09-28 16:41:48	2023-10-03 11:29:27	114
2310022033	Aspergillus fumigatus	Vip clinic	Sputum	2023-10-02 14:00:37	2023-10-07 08:29:57	114
2310082080	Schizophyllum commune	Respiratory	Bronchoalveolar lavage fluid	2023-10-08 16:59:35	2023-10-13 11:23:51	114
2310182086	Penicillium	Bronchoscopy room	Bronchoalveolar lavage fluid	2023-10-18 16:06:38	2023-10-23 10:34:14	114
2310252083	Talaromyces	Oncology	Bronchoalveolar lavage fluid	2023-10-25 17:38:13	2023-10-30 12:23:03	114
2310252085	Aspergillus niger	Respiratory	Bronchoalveolar lavage fluid	2023-10-25 17:38:54	2023-10-30 12:08:14	114
2311042040	Schizophyllum commune	Tuberculosis	Sputum	2023-11-04 16:00:58	2023-11-09 10:21:09	114
2311252067	Penicillium	Hematology	Sputum	2023-11-25 16:16:52	2023-11-30 10:18:26	114
2312032037	Exophiala dermatitidis	Tuberculosis	Sputum	2023-12-03 13:55:50	2023-12-08 08:40:04	114
2304052042	Aspergillus fumigatus	Respiratory	Sputum	2023-04-05 13:22:56	2023-04-10 08:45:09	115
2304242082	Exophiala dermatitidis	Rheumatic immunity	Bronchoalveolar lavage fluid	2023-04-24 18:48:48	2023-04-29 13:50:42	115
2305262082	Aspergillus fumigatus	Emergency	Bronchoalveolar lavage fluid	2023-05-26 14:33:27	2023-05-31 09:39:16	115
2306152057	Aspergillus fumigatus	Emergency	Sputum	2023-06-15 13:50:31	2023-06-20 09:34:06	115
2306152059	Aspergillus fumigatus	Bronchoscopy room	Bronchoalveolar lavage fluid	2023-06-15 13:50:53	2023-06-20 09:07:45	115
2307132046	Trichoderma pilatus	Integrated Chinese and Western Medicine	Sputum	2023-07-13 15:34:15	2023-07-18 10:34:42	115
2307262059	Aspergillus flavus	Respiratory	Bronchoalveolar lavage fluid	2023-07-26 15:22:13	2023-07-31 10:23:29	115
2308102041	Aspergillus flavus	Tuberculosis	Sputum	2023-08-10 12:55:16	2023-08-15 08:35:19	115
2308102043	Coprinus radians	Bronchoscopy room	Bronchoalveolar lavage fluid	2023-08-10 12:55:47	2023-08-15 08:36:13	115
2308112054	Cryptotrichosporon	Cadre medical/Geriatrics	Sputum	2023-08-11 15:01:38	2023-08-16 10:26:18	115
2309062056	Trichoderma pilatus	Oncology	Sputum	2023-09-06 15:09:51	2023-09-11 10:57:13	115
2310132074	Coprinus radians	Bronchoscopy room	Bronchoalveolar lavage fluid	2023-10-13 14:13:58	2023-10-18 09:22:38	115
2310182082	Fusarium	Vip clinic	Sputum	2023-10-18 14:57:50	2023-10-23 10:22:25	115
2310182082	Aspergillus fumigatus	Vip clinic	Sputum	2023-10-18 14:57:50	2023-10-23 10:22:25	115
2310182083	Aspergillus versicolor	Integrated Chinese and Western Medicine	Sputum	2023-10-18 15:20:19	2023-10-23 10:20:25	115
2310192066	Schizophyllum commune	Rheumatic immunity	Sputum	2023-10-19 15:51:03	2023-10-24 11:10:32	115
2310202056	Penicillium	Respiratory	Bronchoalveolar lavage fluid	2023-10-20 15:12:45	2023-10-25 10:42:13	115
2310252061	Aspergillus versicolor	Cadre medical/Geriatrics	Bronchoalveolar lavage fluid	2023-10-25 15:52:39	2023-10-30 11:51:59	115
2310252063	Aspergillus versicolor	Oncology	Sputum	2023-10-25 15:53:01	2023-10-30 11:37:32	115
2311012053	Trichoderma	Bronchoscopy room	Bronchoalveolar lavage fluid	2023-11-01 13:07:31	2023-11-06 08:49:51	115
2311082052	Penicillium	Bronchoscopy room	Bronchoalveolar lavage fluid	2023-11-08 13:10:29	2023-11-13 09:05:19	115
2311152088	Aspergillus versicolor	Bronchoscopy room	Bronchoalveolar lavage fluid	2023-11-15 16:03:47	2023-11-20 11:20:55	115
2312142045	Aspergillus versicolor	Bronchoscopy room	Bronchoalveolar lavage fluid	2023-12-14 13:22:48	2023-12-19 09:06:51	115
2304162027	Aspergillus fumigatus	Respiratory	Sputum	2023-04-16 11:55:36	2023-04-21 08:22:21	116
2306072059	Coprinus radians	Lung Cancer Center	Sputum	2023-06-07 13:29:51	2023-06-12 10:18:59	116
2308062029	Aspergillus fumigatus	Neurosurgery	Sputum	2023-08-06 12:58:22	2023-08-11 09:11:47	116
2308232050	Penicillium	Cardiac and Great Vascular Surgery	Sputum	2023-08-23 12:57:23	2023-08-28 09:38:19	116
2309062053	Schizophyllum commune	Respiratory	Bronchoalveolar lavage fluid	2023-09-06 14:35:06	2023-09-11 10:39:02	116
2309132045	Penicillium	Hematology	Bronchoalveolar lavage fluid	2023-09-13 13:21:25	2023-09-18 10:07:06	116
2310022031	Aspergillus fumigatus	Integrated Chinese and Western Medicine	Sputum	2023-10-02 13:59:52	2023-10-07 10:11:19	116
2310052030	Penicillium	Bronchoscopy room	Bronchoalveolar lavage fluid	2023-10-05 12:52:16	2023-10-10 09:50:33	116
2310182071	Schizophyllum commune	Bronchoscopy room	Bronchoalveolar lavage fluid	2023-10-18 13:51:58	2023-10-23 10:32:31	116
2310182072	Paecilomyces	Bronchoscopy room	Bronchoalveolar lavage fluid	2023-10-18 13:52:02	2023-10-23 10:23:01	116
2310182075	Penicillium	Bronchoscopy room	Bronchoalveolar lavage fluid	2023-10-18 13:52:16	2023-10-23 10:26:39	116
2310182076	Schizophyllum commune	Bronchoscopy room	Bronchoalveolar lavage fluid	2023-10-18 13:52:23	2023-10-23 10:38:37	116
2310192043	Schizophyllum commune	Integrated Chinese and Western Medicine	Bronchoalveolar lavage fluid	2023-10-19 12:16:42	2023-10-24 08:47:43	116
2311012048	Exophiala dermatitidis	Respiratory	Sputum	2023-11-01 12:48:40	2023-11-06 09:36:47	116
2311102045	Penicillium	Bronchoscopy room	Tracheal secretion	2023-11-10 11:16:58	2023-11-15 08:15:49	116
2311152068	Penicillium	Respiratory	Sputum	2023-11-15 14:42:44	2023-11-20 11:15:52	116
2311152075	Penicillium	Respiratory	Sputum	2023-11-15 14:45:12	2023-11-20 11:18:39	116
2311152080	Aspergillus flavus	Bronchoscopy room	Bronchoalveolar lavage fluid	2023-11-15 14:46:57	2023-11-20 11:25:51	116
2311262031	Aspergillus fumigatus	Integrated Chinese and Western Medicine	Sputum	2023-11-26 12:04:10	2023-12-01 08:29:23	116
2311302074	Aspergillus fumigatus	Emergency	Sputum	2023-11-30 14:32:39	2023-12-05 10:46:10	116
2312132054	Penicillium	Respiratory	Sputum	2023-12-13 13:18:33	2023-12-18 09:45:02	116
2312162043	Scopulariopsis brevicaulis	Intensive care Unit	Tracheal secretion	2023-12-16 13:40:40	2023-12-21 10:07:26	116
2312212080	Penicillium	Emergency	Sputum	2023-12-21 14:18:18	2023-12-26 10:39:37	116
2305242033	Aspergillus fumigatus	Cadre medical/Geriatrics	Sputum	2023-05-24 10:51:03	2023-05-29 08:42:10	117
2306092065	Coprinus radians	Infection	Bronchoalveolar lavage fluid	2023-06-09 13:03:16	2023-06-14 10:21:31	117
2307262047	Coprinus radians	Respiratory	Bronchoalveolar lavage fluid	2023-07-26 12:53:03	2023-07-31 10:08:43	117
2307262049	Coprinus radians	Bronchoscopy room	Bronchoalveolar lavage fluid	2023-07-26 12:53:20	2023-07-31 10:21:59	117
2309202054	Cladosporium	Bronchoscopy room	Bronchoalveolar lavage fluid	2023-09-20 12:55:16	2023-09-25 10:22:08	117
2309292064	Penicillium	Cardiac and Great Vascular Surgery	Sputum	2023-09-29 16:33:19	2023-10-04 14:04:31	117
2310092065	Aspergillus fumigatus	Gastroenterology	Bronchoalveolar lavage fluid	2023-10-09 13:35:17	2023-10-14 10:52:48	117
2310112061	Schizophyllum commune	Bronchoscopy room	Tracheal secretion	2023-10-11 13:56:23	2023-10-16 11:01:08	117
2310132063	Coprinus radians	Oncology	Bronchoalveolar lavage fluid	2023-10-13 12:20:21	2023-10-18 09:24:15	117
2310252047	Penicillium	Bronchoscopy room	Bronchoalveolar lavage fluid	2023-10-25 14:11:28	2023-10-30 11:36:31	117
2310252048	Aspergillus fumigatus	Bronchoscopy room	Bronchoalveolar lavage fluid	2023-10-25 14:11:32	2023-10-30 12:07:12	117
2310252054	Cladosporium	Respiratory	Bronchoalveolar lavage fluid	2023-10-25 14:12:07	2023-10-30 11:58:26	117
2311082053	Penicillium	Bronchoscopy room	Bronchoalveolar lavage fluid	2023-11-08 13:10:33	2023-11-13 11:08:07	117
2311242035	Penicillium	Bronchoscopy room	Tracheal secretion	2023-11-24 11:26:12	2023-11-29 09:19:27	117
2311302067	Penicillium	Bronchoscopy room	Bronchoalveolar lavage fluid	2023-11-30 12:48:43	2023-12-05 10:32:29	117
2312242013	Aspergillus flavus	Cardiology	Sputum	2023-12-24 10:42:10	2023-12-29 08:33:13	117
2312242013	Aspergillus fumigatus	Cardiology	Sputum	2023-12-24 10:42:10	2023-12-29 08:33:13	117
2312282035	Trichoderma	Bronchoscopy room	Bronchoalveolar lavage fluid	2023-12-28 12:24:54	2024-01-02 10:18:25	117
2306092034	Exophiala dermatitidis	Cardiac and Great Vascular Surgery	Tracheal secretion	2023-06-09 11:06:14	2023-06-14 09:42:01	118
2309082026	Schizophyllum commune	Thoracic Surgery	Sputum	2023-09-08 10:50:17	2023-09-13 08:56:36	118
2309172010	Fusarium equiseti	Integrated Chinese and Western Medicine	Sputum	2023-09-17 10:52:57	2023-09-22 08:58:04	118
2309222041	Coprinus radians	Cardiac and Great Vascular Surgery	Sputum	2023-09-22 10:37:27	2023-09-27 08:56:55	118
2309282082	Aspergillus niger	Respiratory	Bronchoalveolar lavage fluid	2023-09-28 13:25:15	2023-10-03 11:28:03	118
2310062019	Schizophyllum commune	Bronchoscopy room	Tracheal secretion	2023-10-06 10:36:52	2023-10-11 09:06:48	118
2310112047	Schizophyllum commune	Rheumatic immunity	Sputum	2023-10-11 12:04:51	2023-10-16 11:00:56	118
2310112054	Schizophyllum commune	Integrated Chinese and Western Medicine	Sputum	2023-10-11 12:36:33	2023-10-16 10:53:19	118
2310122027	Schizophyllum commune	Cardiac and Great Vascular Surgery	Sputum	2023-10-12 10:41:16	2023-10-17 09:16:31	118
2310182064	Penicillium	Cadre medical/Geriatrics	Sputum	2023-10-18 12:29:48	2023-10-23 10:40:15	118
2310262044	Penicillium	Bronchoscopy room	Bronchoalveolar lavage fluid	2023-10-26 12:06:25	2023-10-31 10:27:40	118
2311152043	Penicillium	Bronchoscopy room	Bronchoalveolar lavage fluid	2023-11-15 12:36:44	2023-11-20 11:18:20	118
2311152044	Schizophyllum commune	Bronchoscopy room	Bronchoalveolar lavage fluid	2023-11-15 12:36:51	2023-11-20 11:13:10	118
2311242021	Aspergillus fumigatus	Respiratory	Sputum	2023-11-24 09:41:57	2023-11-29 08:31:19	118
2305202005	Exophiala dermatitidis	Oncology	Sputum	2023-05-20 09:20:41	2023-05-25 08:31:48	119
2307212018	Schizophyllum commune	Respiratory	Sputum	2023-07-21 10:48:36	2023-07-26 10:28:38	119
2307262032	Schizophyllum commune	Cadre medical/Geriatrics	Sputum	2023-07-26 11:14:55	2023-07-31 10:18:16	119
2308092016	Fusarium proliferatum	Integrated Chinese and Western Medicine	Sputum	2023-08-09 09:12:40	2023-08-14 09:10:36	119
2308232022	Scedosporium apiospermum	kidney internal medicine	Sputum	2023-08-23 09:35:37	2023-08-28 09:32:34	119
2308312025	Cladosporium	Cadre medical/Geriatrics	Sputum	2023-08-31 10:45:52	2023-09-05 10:29:11	119
2309012022	Penicillium	Respiratory	Sputum	2023-09-01 11:09:04	2023-09-06 10:52:57	119
2309132010	Aspergillus flavus	Emergency	Sputum	2023-09-13 10:03:53	2023-09-18 10:02:34	119
2309232018	Schizophyllum commune	Rheumatic immunity	Sputum	2023-09-23 10:58:04	2023-09-28 10:33:08	119
2309232022	Aspergillus fumigatus	Cardiac and Great Vascular Surgery	Sputum	2023-09-23 11:22:21	2023-09-28 10:33:48	119
2310182038	Schizophyllum commune	Bronchoscopy room	Tracheal secretion	2023-10-18 10:56:24	2023-10-23 10:18:48	119
2311032024	Schizophyllum commune	Rheumatic immunity	Sputum	2023-11-03 09:57:01	2023-11-08 08:57:12	119
2311062028	Penicillium	Cardiac and Great Vascular Surgery	Sputum	2023-11-06 10:57:49	2023-11-11 10:25:25	119
2311232005	Schizophyllum commune	Integrated Chinese and Western Medicine	Sputum	2023-11-23 09:39:21	2023-11-28 09:09:45	119
2311232010	Aspergillus fumigatus	Respiratory	Sputum	2023-11-23 09:40:40	2023-11-28 09:08:30	119
2311302055	Aspergillus flavus	Respiratory	Bronchoalveolar lavage fluid	2023-11-30 11:56:52	2023-12-05 11:06:31	119
2304222007	Aspergillus nidulans	kidney internal medicine	Sputum	2023-04-22 10:11:14	2023-04-27 10:43:16	120
2305262012	Aspergillus fumigatus	Integrated Chinese and Western Medicine	Sputum	2023-05-26 09:28:40	2023-05-31 09:38:46	120
2308232024	Penicillium	Respiratory	Sputum	2023-08-23 09:36:03	2023-08-28 09:39:18	120
2308312015	Trichoderma pilatus	Respiratory	Sputum	2023-08-31 10:19:24	2023-09-05 10:28:39	120
2309132013	Schizophyllum commune	Integrated Chinese and Western Medicine	Sputum	2023-09-13 10:24:24	2023-09-18 10:53:27	120
2309292050	Schizophyllum commune	Intensive care Unit	Sputum	2023-09-29 13:25:42	2023-10-04 14:05:59	120
2309292056	Schizophyllum commune	Cardiac and Great Vascular Surgery	Tracheal secretion	2023-09-29 14:00:26	2023-10-04 14:06:25	120
2310202025	Schizophyllum commune	Cadre medical/Geriatrics	Sputum	2023-10-20 10:08:29	2023-10-25 10:42:53	120
2310202032	Chaetomium	Bronchoscopy room	Bronchoalveolar lavage fluid	2023-10-20 10:36:08	2023-10-25 10:47:00	120
2311082028	Exophiala dermatitidis	Dermatology and Venereology	Sputum	2023-11-08 10:05:44	2023-11-13 10:48:00	120
2311172003	Neurospora	kidney internal medicine	Sputum	2023-11-17 08:54:17	2023-11-22 09:18:05	120
2311172012	Aspergillus terreus	Respiratory	Sputum	2023-11-17 08:59:20	2023-11-22 09:16:50	120
2311222023	Aspergillus terreus	Integrated Chinese and Western Medicine	Sputum	2023-11-22 09:52:52	2023-11-27 10:30:53	120
2311262015	Mucor	Infection	Sputum	2023-11-26 09:56:16	2023-12-01 10:21:01	120
2311302038	Penicillium	Vip clinic	Sputum	2023-11-30 10:33:01	2023-12-05 10:56:27	120
2312282009	Aspergillus fumigatus	Hematology	Sputum	2023-12-28 09:20:45	2024-01-02 09:41:14	120
2305312030	Aspergillus fumigatus	Respiratory	Sputum	2023-05-31 10:22:09	2023-06-05 11:23:42	121
2308032004	Penicillium	Cardiology	Sputum	2023-08-03 08:41:20	2023-08-08 10:13:00	121
2308302012	Penicillium	Integrated Chinese and Western Medicine	Sputum	2023-08-30 10:31:42	2023-09-04 11:36:50	121
2309012007	Penicillium	Respiratory	Sputum	2023-09-01 09:43:42	2023-09-06 10:51:33	121
2309062005	Aspergillus versicolor	Rheumatic immunity	Sputum	2023-09-06 09:34:53	2023-09-11 10:46:02	121
2309202016	Schizophyllum commune	Integrated Chinese and Western Medicine	Sputum	2023-09-20 09:34:31	2023-09-25 10:40:31	121
2310072008	Schizophyllum commune	Emergency	Sputum	2023-10-07 09:31:47	2023-10-12 10:55:21	121
2310092005	Exophiala dermatitidis	Respiratory	Sputum	2023-10-09 09:26:46	2023-10-14 10:58:02	121
2310112003	Alternaria	Respiratory	Sputum	2023-10-11 08:56:51	2023-10-16 10:53:57	121
2310222008	Schizophyllum commune	Oncology	Sputum	2023-10-22 09:06:33	2023-10-27 10:49:49	121
2310242019	Exophiala dermatitidis	Integrated Chinese and Western Medicine	Sputum	2023-10-24 09:35:47	2023-10-29 11:25:58	121
2310252014	Aspergillus fumigatus	Cadre medical/Geriatrics	Sputum	2023-10-25 09:46:43	2023-10-30 11:45:44	121
2310252017	Aspergillus versicolor	Respiratory	Sputum	2023-10-25 09:48:10	2023-10-30 11:42:04	121
2310272007	Schizophyllum commune	Integrated Chinese and Western Medicine	Sputum	2023-10-27 08:58:14	2023-11-01 10:21:48	121
2310272009	Schizophyllum commune	Respiratory	Sputum	2023-10-27 08:58:33	2023-11-01 10:21:13	121
2310282003	Aspergillus versicolor	Oncology	Sputum	2023-10-28 09:35:01	2023-11-02 11:25:27	121
2311082004	Aspergillus versicolor	Respiratory	Sputum	2023-11-08 08:35:36	2023-11-13 10:08:19	121
2311302011	Penicillium	Integrated Chinese and Western Medicine	Sputum	2023-11-30 09:20:57	2023-12-05 10:54:11	121
2308252017	Schizophyllum commune	Respiratory	Sputum	2023-08-25 09:12:50	2023-08-30 12:11:54	122
2308252020	Cladosporium	Respiratory	Sputum	2023-08-25 09:13:08	2023-08-30 11:41:33	122
2309292029	Alternaria	Respiratory	Sputum	2023-09-29 11:24:52	2023-10-04 14:05:11	122
2310252013	Penicillium	Integrated Chinese and Western Medicine	Sputum	2023-10-25 09:45:42	2023-10-30 11:57:14	122
2308252009	Trichoderma pilatus	Oncology	Sputum	2023-08-25 09:00:59	2023-08-30 12:02:54	123
2308312023	Aspergillus restrictus	Respiratory	Sputum	2023-08-31 10:22:16	2023-09-05 13:46:05	123
2308042113	Aspergillus restrictus	Cardiology	Sputum	2023-08-04 23:06:55	2023-08-10 10:44:07	131
2310012033	Aspergillus fumigatus	Respiratory	Bronchoalveolar lavage fluid	2023-10-01 21:53:51	2023-10-07 09:05:00	131
2304192091	Aspergillus fumigatus	Respiratory	Bronchoalveolar lavage fluid	2023-04-19 19:39:25	2023-04-25 08:30:53	132
2304212086	Aspergillus fumigatus	Respiratory	Sputum	2023-04-21 20:15:54	2023-04-27 08:23:45	132
2305232107	Aspergillus fumigatus	Respiratory	Bronchoalveolar lavage fluid	2023-05-23 19:24:33	2023-05-29 09:15:33	133
2305232108	Aspergillus fumigatus	Tuberculosis	Bronchoalveolar lavage fluid	2023-05-23 19:25:07	2023-05-29 08:52:27	133
2309232065	Aspergillus flavus	Respiratory	Bronchoalveolar lavage fluid	2023-09-23 22:05:23	2023-09-29 11:40:17	133
2311152126	Aspergillus fumigatus	Respiratory	Bronchoalveolar lavage fluid	2023-11-15 19:45:27	2023-11-21 08:51:48	133
2307132072	Schizophyllum commune	Infection	Bronchoalveolar lavage fluid	2023-07-13 19:16:46	2023-07-19 10:02:23	134
2308022092	Trichoderma pilatus	Tuberculosis	Bronchoalveolar lavage fluid	2023-08-02 19:18:15	2023-08-08 09:20:05	134
2310112111	Schizophyllum commune	Rheumatic immunity	Bronchoalveolar lavage fluid	2023-10-11 18:34:30	2023-10-17 09:17:23	134
2310112112	Schizophyllum commune	Respiratory	Bronchoalveolar lavage fluid	2023-10-11 18:34:35	2023-10-17 09:18:56	134
2311092093	Schizophyllum commune	Respiratory	Bronchoalveolar lavage fluid	2023-11-09 17:48:19	2023-11-15 08:22:54	134
2311092093	Aspergillus flavus	Respiratory	Bronchoalveolar lavage fluid	2023-11-09 17:48:19	2023-11-15 08:22:54	134
2311232106	Aspergillus fumigatus	Integrated Chinese and Western Medicine	Sputum	2023-11-23 18:08:24	2023-11-29 08:32:10	134
2312052103	Aspergillus fumigatus	Respiratory	Bronchoalveolar lavage fluid	2023-12-05 18:18:18	2023-12-11 09:00:48	134
2304172050	Aspergillus fumigatus	Respiratory	Bronchoalveolar lavage fluid	2023-04-17 16:50:10	2023-04-23 08:34:39	135
2305232092	Aspergillus fumigatus	Bronchoscopy room	Bronchoalveolar lavage fluid	2023-05-23 17:00:42	2023-05-29 09:00:09	135
2305232093	Aspergillus fumigatus	Bronchoscopy room	Bronchoalveolar lavage fluid	2023-05-23 17:00:50	2023-05-29 08:59:10	135
2308182059	Aspergillus flavus	Respiratory	Sputum	2023-08-18 16:17:44	2023-08-24 08:13:29	135
2310102079	Aspergillus nidulans	Respiratory	Sputum	2023-10-10 17:17:51	2023-10-16 08:41:54	135
2304062057	Aspergillus fumigatus	kidney internal medicine	Sputum	2023-04-06 15:43:38	2023-04-12 08:18:39	136
2304192070	Aspergillus fumigatus	Respiratory	Sputum	2023-04-19 16:13:23	2023-04-25 08:30:36	136
2307282071	Coprinus radians	Vip clinic	Bronchoalveolar lavage fluid	2023-07-28 16:07:04	2023-08-03 09:03:09	136
2309122073	Penicillium	Respiratory	Bronchoalveolar lavage fluid	2023-09-12 18:08:35	2023-09-18 10:49:20	136
2309192072	Schizophyllum commune	Respiratory	Bronchoalveolar lavage fluid	2023-09-19 17:55:58	2023-09-25 10:29:48	136
2309212094	Penicillium	Vip clinic	Bronchoalveolar lavage fluid	2023-09-21 17:55:33	2023-09-27 10:05:12	136
2310102093	Coprinus radians	Integrated Chinese and Western Medicine	Bronchoalveolar lavage fluid	2023-10-10 18:43:12	2023-10-16 10:45:15	136
2310102094	Schizophyllum commune	Respiratory	Bronchoalveolar lavage fluid	2023-10-10 18:43:28	2023-10-16 11:01:37	136
2310182099	Schizophyllum commune	Respiratory	Bronchoalveolar lavage fluid	2023-10-18 16:42:12	2023-10-24 08:51:05	136
2310312077	Penicillium	Bronchoscopy room	Bronchoalveolar lavage fluid	2023-10-31 17:11:52	2023-11-06 10:03:09	136
2311072087	Aspergillus flavus	Intensive care Unit	Sputum	2023-11-07 16:45:33	2023-11-13 08:57:12	136
2311142081	Exophiala dermatitidis	Oncology	Sputum	2023-11-14 16:51:47	2023-11-20 08:57:52	136
2311142089	Penicillium	kidney internal medicine	Sputum	2023-11-14 18:36:07	2023-11-20 11:13:31	136
2311142094	Aspergillus versicolor	Respiratory	Bronchoalveolar lavage fluid	2023-11-14 18:38:14	2023-11-20 11:25:08	136
2311192044	Aspergillus fumigatus	Respiratory	Bronchoalveolar lavage fluid	2023-11-19 16:26:07	2023-11-25 08:45:37	136
2311292070	Aspergillus fumigatus	Bronchoscopy room	Bronchoalveolar lavage fluid	2023-11-29 16:08:15	2023-12-05 08:51:55	136
2312152095	Aspergillus fumigatus	Tuberculosis	Bronchoalveolar lavage fluid	2023-12-15 17:25:53	2023-12-21 09:53:52	136
2308032074	Schizophyllum commune	Respiratory	Bronchoalveolar lavage fluid	2023-08-03 17:07:33	2023-08-09 11:00:59	137
2308292104	Cladosporium	Respiratory	Bronchoalveolar lavage fluid	2023-08-29 18:30:01	2023-09-04 11:34:45	137
2309012067	Trichoderma pilatus	Bronchoscopy room	Bronchoalveolar lavage fluid	2023-09-01 15:18:37	2023-09-07 09:07:43	137
2310102059	Aspergillus fumigatus	Cadre medical/Geriatrics	Sputum	2023-10-10 15:40:33	2023-10-16 08:45:48	137
2310102092	Porphyrospora violaceum	Cardiac and Great Vascular Surgery	Sputum	2023-10-10 18:09:14	2023-10-16 11:20:03	137
2310202073	Myceliophthora Thermophila	Bronchoscopy room	Bronchoalveolar lavage fluid	2023-10-20 16:54:45	2023-10-26 10:32:42	137
2310292040	Aspergillus restrictus	kidney internal medicine	Sputum	2023-10-29 20:10:35	2023-11-04 14:02:34	137
2311062075	Aspergillus flavus	Respiratory	Bronchoalveolar lavage fluid	2023-11-06 17:05:49	2023-11-12 10:57:01	137
2311092069	Aspergillus flavus	Respiratory	Sputum	2023-11-09 14:59:59	2023-11-15 08:23:14	137
2311092069	Aspergillus flavus	Respiratory	Sputum	2023-11-09 14:59:59	2023-11-15 08:23:14	137
2311142066	Penicillium	Respiratory	Bronchoalveolar lavage fluid	2023-11-14 15:06:16	2023-11-20 08:32:59	137
2311242090	Mucor	Respiratory	Bronchoalveolar lavage fluid	2023-11-24 16:37:22	2023-11-30 10:17:08	137
2312272075	Aspergillus versicolor	Respiratory	Bronchoalveolar lavage fluid	2023-12-27 14:29:36	2024-01-02 08:26:16	137
2312272076	Penicillium	Respiratory	Bronchoalveolar lavage fluid	2023-12-27 14:58:12	2024-01-02 08:28:41	137
2304142067	Aspergillus fumigatus	kidney internal medicine	Bronchoalveolar lavage fluid	2023-04-14 15:13:54	2023-04-20 09:04:24	137
2304042056	Penicillium	Bronchoscopy room	Bronchoalveolar lavage fluid	2023-04-04 14:11:04	2023-04-10 08:46:00	138
2310062039	Aspergillus fumigatus	Respiratory	Sputum	2023-10-06 14:25:43	2023-10-12 08:46:45	138
2310172060	Penicillium	Bronchoscopy room	Bronchoalveolar lavage fluid	2023-10-17 14:10:18	2023-10-23 09:08:05	138
2310252073	Syncephalastrum	Integrated Chinese and Western Medicine	Bronchoalveolar lavage fluid	2023-10-25 16:22:50	2023-10-31 10:41:49	138
2310312062	Trichoderma	Thoracic Surgery	Bronchoalveolar lavage fluid	2023-10-31 15:21:13	2023-11-06 10:00:52	138
2311032082	Schizophyllum commune	Tuberculosis	Bronchoalveolar lavage fluid	2023-11-03 15:59:31	2023-11-09 10:34:45	138
2311142077	Penicillium	Tuberculosis	Bronchoalveolar lavage fluid	2023-11-14 16:21:06	2023-11-20 11:18:59	138
2311292071	Aspergillus fumigatus	Respiratory	Bronchoalveolar lavage fluid	2023-11-29 16:08:20	2023-12-05 10:56:03	138
2312052082	Penicillium	Integrated Chinese and Western Medicine	Bronchoalveolar lavage fluid	2023-12-05 17:02:15	2023-12-11 11:06:13	138
2305232074	Aspergillus fumigatus	Emergency2	Bronchoalveolar lavage fluid	2023-05-23 13:23:26	2023-05-29 08:41:18	139
2305242048	Aspergillus fumigatus	Respiratory	Bronchoalveolar lavage fluid	2023-05-24 12:29:00	2023-05-30 08:27:14	139
2305302090	Exophiala dermatitidis	Respiratory	Bronchoalveolar lavage fluid	2023-05-30 15:31:36	2023-06-05 10:48:11	139
2305312071	Aspergillus fumigatus	Bronchoscopy room	Bronchoalveolar lavage fluid	2023-05-31 12:59:18	2023-06-06 08:55:33	139
2310172066	Aspergillus versicolor	Bronchoscopy room	Tracheal secretion	2023-10-17 14:38:36	2023-10-23 10:20:56	139
2311272092	Aspergillus fumigatus	Tuberculosis	Bronchoalveolar lavage fluid	2023-11-27 18:50:23	2023-12-03 14:30:00	139
2307182054	Coprinus radians	Bronchoscopy room	Bronchoalveolar lavage fluid	2023-07-18 13:43:49	2023-07-24 10:09:53	140
2306062058	Aspergillus fumigatus	Bronchoscopy room	Bronchoalveolar lavage fluid	2023-06-06 12:29:52	2023-06-12 08:54:00	140
2307262076	Aspergillus fumigatus	Integrated Chinese and Western Medicine	Bronchoalveolar lavage fluid	2023-07-26 17:47:20	2023-07-28 10:41:12	40
2308082047	Aspergillus versicolor	Tuberculosis	Bronchoalveolar lavage fluid	2023-08-08 12:46:23	2023-08-14 09:02:24	140
2308222062	Aspergillus versicolor	Bronchoscopy room	Tracheal secretion	2023-08-22 13:17:35	2023-08-28 09:31:40	140
2310172062	Penicillium	Tuberculosis	Bronchoalveolar lavage fluid	2023-10-17 14:10:34	2023-10-23 10:25:51	140
2311162060	Schizophyllum commune	Bronchoscopy room	Bronchoalveolar lavage fluid	2023-11-16 13:08:46	2023-11-22 09:20:38	140
2312052066	Cunninghamella	Respiratory	Bronchoalveolar lavage fluid	2023-12-05 13:24:01	2023-12-11 10:17:53	140
2312232031	Aspergillus fumigatus	Cardiology	Sputum	2023-12-23 11:42:20	2023-12-29 08:31:59	140
2305112043	Fusarium solani complex	Altitude medicine	Bronchoalveolar lavage fluid	2023-05-11 11:39:25	2023-05-17 09:11:04	141
2305232046	Aspergillus fumigatus	Tuberculosis	Bronchoalveolar lavage fluid	2023-05-23 11:34:10	2023-05-29 09:14:42	141
2306032018	Aspergillus fumigatus	Intensive care Unit	Tracheal secretion	2023-06-03 11:38:40	2023-06-09 08:53:26	141
2306062037	Neurospora	Respiratory	Sputum	2023-06-06 10:59:49	2023-06-12 08:52:32	141
2306062047	Aspergillus fumigatus	Bronchoscopy room	Bronchoalveolar lavage fluid	2023-06-06 11:29:11	2023-06-12 08:51:43	141
2306212075	Fusarium	Integrated Chinese and Western Medicine	Bronchoalveolar lavage fluid	2023-06-21 17:00:03	2023-06-27 14:18:16	141
2306272071	Rhizopus	Bronchoscopy room	Bronchoalveolar lavage fluid	2023-06-27 13:47:27	2023-07-03 11:08:07	141
2307282045	Schizophyllum commune	Cadre medical/Geriatrics	Sputum	2023-07-28 12:27:30	2023-08-03 09:36:35	141
2308152037	Coprinus radians	Bronchoscopy room	Bronchoalveolar lavage fluid	2023-08-15 11:06:36	2023-08-21 08:58:52	141
2309222058	Schizophyllum commune	Bronchoscopy room	Bronchoalveolar lavage fluid	2023-09-22 12:46:39	2023-09-28 10:32:18	141
2309222059	Schizophyllum commune	Bronchoscopy room	Bronchoalveolar lavage fluid	2023-09-22 12:46:43	2023-09-28 10:29:01	141
2311072049	Penicillium	Neurology	Sputum	2023-11-07 12:37:08	2023-11-13 09:57:12	141
2311142056	Aspergillus flavus	Bronchoscopy room	Bronchoalveolar lavage fluid	2023-11-14 13:47:43	2023-11-20 11:24:29	141
2312052063	Aspergillus versicolor	Tuberculosis	Bronchoalveolar lavage fluid	2023-12-05 12:45:24	2023-12-11 10:21:03	141
2312272060	Penicillium	Bronchoscopy room	Bronchoalveolar lavage fluid	2023-12-27 12:36:30	2024-01-02 10:09:17	141
2305262022	Aspergillus fumigatus	Cadre medical/Geriatrics	Sputum	2023-05-26 09:42:04	2023-06-01 08:22:28	142
2310102035	Talaromyces	Respiratory	Bronchoalveolar lavage fluid	2023-10-10 12:21:02	2023-10-16 10:55:36	142
2310122029	Schizophyllum commune	Integrated Chinese and Western Medicine	Bronchoalveolar lavage fluid	2023-10-12 10:56:04	2023-10-18 09:20:55	142
2310192037	Schizophyllum commune	Respiratory	Bronchoalveolar lavage fluid	2023-10-19 11:54:21	2023-10-25 10:49:06	142
2310312031	Schizophyllum commune	Bronchoscopy room	Bronchoalveolar lavage fluid	2023-10-31 11:53:34	2023-11-06 10:05:36	142
2311092016	Aspergillus flavus	Respiratory	Sputum	2023-11-09 09:47:40	2023-11-15 08:22:34	142
2311142043	Alternaria	Respiratory	Bronchoalveolar lavage fluid	2023-11-14 12:26:30	2023-11-20 11:18:00	142
2305232028	Aspergillus fumigatus	Respiratory	Sputum	2023-05-23 10:27:22	2023-05-29 10:20:15	143
2307042022	Cladosporium	Bronchoscopy room	Bronchoalveolar lavage fluid	2023-07-04 10:13:40	2023-07-10 09:16:24	143
2308242030	Penicillium tangereum	Respiratory	Bronchoalveolar lavage fluid	2023-08-24 11:49:00	2023-08-30 11:38:29	143
2309052023	Schizophyllum commune	Bronchoscopy room	Tracheal secretion	2023-09-05 11:20:23	2023-09-11 10:56:00	143
2309082020	Aspergillus fumigatus	Bronchoscopy room	Bronchoalveolar lavage fluid	2023-09-08 10:48:11	2023-09-14 10:10:34	143
2310312007	Penicillium	Oncology	Sputum	2023-10-31 10:00:28	2023-11-06 09:18:37	143
2311072027	Penicillium	Integrated Chinese and Western Medicine	Bronchoalveolar lavage fluid	2023-11-07 10:26:41	2023-11-13 10:07:52	143
2311092026	Penicillium	Cadre medical/Geriatrics	Sputum	2023-11-09 10:49:03	2023-11-15 10:30:10	143
2312222042	Penicillium	Tuberculosis	Bronchoalveolar lavage fluid	2023-12-22 11:07:57	2023-12-28 10:33:28	143
2310012009	Aureobasidium pullulans	Integrated Chinese and Western Medicine	Sputum	2023-10-01 10:15:53	2023-10-07 10:19:32	144
2310242045	Penicillium	Intensive care Unit	Tracheal secretion	2023-10-24 10:50:29	2023-10-30 11:39:32	144
2311072026	Aspergillus restrictus	Bronchoscopy room	Bronchoalveolar lavage fluid	2023-11-07 10:26:37	2023-11-13 10:38:17	144
2311212001	Aspergillus fumigatus	Emergency	Sputum	2023-11-21 08:51:11	2023-11-27 08:53:29	144
2308092002	Aspergillus niger	Emergency	Sputum	2023-08-09 08:35:23	2023-08-15 08:48:41	144
2310242031	Trichoderma pilatus	Oncology	Sputum	2023-10-24 10:20:55	2023-10-30 11:22:08	145
2310242035	Penicillium	Cardiac and Great Vascular Surgery	Sputum	2023-10-24 10:21:42	2023-10-30 11:53:13	145
2310242038	Schizophyllum commune	Bronchoscopy room	Bronchoalveolar lavage fluid	2023-10-24 10:22:55	2023-10-30 12:00:47	145
2311072004	Schizophyllum commune	Integrated Chinese and Western Medicine	Sputum	2023-11-07 08:42:39	2023-11-13 10:37:42	145
2312052005	Cladosporium	Emergency	Sputum	2023-12-05 09:09:17	2023-12-11 10:22:45	145
2310242023	Talaromyces	Cadre medical/Geriatrics	Sputum	2023-10-24 09:36:36	2023-10-30 12:19:35	146
2310272018	Schizophyllum commune	Rheumatic immunity	Sputum	2023-10-27 09:01:50	2023-11-02 11:24:14	146
2311072006	Cladosporium	Respiratory	Sputum	2023-11-07 08:43:13	2023-11-13 10:51:56	146
2306212018	Fusarium solani complex	Cadre medical/Geriatrics	Sputum	2023-06-21 10:16:42	2023-06-27 14:21:20	148
2311132108	Exophiala dermatitidis	Oncology	Sputum	2023-11-13 22:31:47	2023-11-20 09:02:14	154
2308012107	Aspergillus versicolor	Cadre medical/Geriatrics	Sputum	2023-08-01 19:30:41	2023-08-08 09:21:32	157
2310132124	Schizophyllum commune	Tuberculosis	Bronchoalveolar lavage fluid	2023-10-13 20:09:50	2023-10-20 09:54:37	157
2305222063	Aspergillus fumigatus	Respiratory	Bronchoalveolar lavage fluid	2023-05-22 18:33:30	2023-05-29 09:07:25	158
2309122080	Aspergillus fumigatus	Respiratory	Bronchoalveolar lavage fluid	2023-09-12 18:45:23	2023-09-19 08:52:38	158
2310302074	Schizophyllum commune	Oncology	Bronchoalveolar lavage fluid	2023-10-30 17:57:25	2023-11-06 08:48:55	158
2312172048	Aspergillus fumigatus	Emergency	Bronchoalveolar lavage fluid	2023-12-17 21:03:53	2023-12-24 11:58:20	158
2306072081	Aspergillus fumigatus	Respiratory	Bronchoalveolar lavage fluid	2023-06-07 17:01:01	2023-06-14 08:14:38	159
2307122077	Aspergillus fumigatus	Tuberculosis	Bronchoalveolar lavage fluid	2023-07-12 17:20:13	2023-07-19 08:23:28	159
2308072072	Aspergillus fumigatus	Respiratory	Bronchoalveolar lavage fluid	2023-08-07 17:41:57	2023-08-14 09:01:38	159
2308142077	Aspergillus versicolor	Integrated Chinese and Western Medicine	Bronchoalveolar lavage fluid	2023-08-14 19:20:00	2023-08-21 10:26:58	159
2309052066	Aspergillus fumigatus	Integrated Chinese and Western Medicine	Bronchoalveolar lavage fluid	2023-09-05 17:47:39	2023-09-12 09:09:25	159
2312222091	Aspergillus fumigatus	Integrated Chinese and Western Medicine	Bronchoalveolar lavage fluid	2023-12-22 16:49:16	2023-12-29 08:34:40	159
2307132055	Aspergillus fumigatus	Respiratory	Bronchoalveolar lavage fluid	2023-07-13 16:40:59	2023-07-20 08:34:18	159
2305112073	Aspergillus fumigatus	Emergency2	Bronchoalveolar lavage fluid	2023-05-11 16:12:39	2023-05-18 08:46:41	160
2305112077	Aspergillus fumigatus	Integrated Chinese and Western Medicine	Bronchoalveolar lavage fluid	2023-05-11 16:34:55	2023-05-18 08:44:33	160
2308012073	Aspergillus flavus	Hematology	Sputum	2023-08-01 16:01:16	2023-08-08 08:32:16	160
2309132061	Schizophyllum commune	Respiratory	Bronchoalveolar lavage fluid	2023-09-13 16:41:27	2023-09-20 09:06:55	160
2309212093	Complex of Fusarium rubrum and Fusarium sepidium	Respiratory	Bronchoalveolar lavage fluid	2023-09-21 17:55:27	2023-09-28 10:30:46	160
2310162069	Schizophyllum commune	Respiratory	Bronchoalveolar lavage fluid	2023-10-16 18:25:54	2023-10-23 10:39:07	160
2310232097	Penicillium	Respiratory	Bronchoalveolar lavage fluid	2023-10-23 19:06:16	2023-10-30 11:51:24	160
2312132073	Aspergillus fumigatus	kidney internal medicine	Bronchoalveolar lavage fluid	2023-12-13 16:13:44	2023-12-20 08:28:23	160
2308022060	Aspergillus flavus	Respiratory	Bronchoalveolar lavage fluid	2023-08-02 15:19:54	2023-08-09 08:36:12	161
2309042061	Paecilomyces	Respiratory	Bronchoalveolar lavage fluid	2023-09-04 16:53:57	2023-09-11 10:41:35	161
2310192072	Penicillium	Hematology	Bronchoalveolar lavage fluid	2023-10-19 16:55:26	2023-10-26 10:11:19	161
2310192075	Schizophyllum commune	Altitude medicine	Bronchoalveolar lavage fluid	2023-10-19 16:56:19	2023-10-26 10:29:31	161
2306092092	Fusarium solani complex	Bronchoscopy room	Bronchoalveolar lavage fluid	2023-06-09 16:46:35	2023-06-16 10:48:16	162
2307312057	Aspergillus fumigatus	Emergency2	Bronchoalveolar lavage fluid	2023-07-31 17:48:20	2023-08-07 11:52:42	162
2308242052	Schizophyllum commune	Vip clinic	Bronchoalveolar lavage fluid	2023-08-24 15:29:13	2023-08-31 10:13:31	162
2309112050	Schizophyllum commune	Infection	Sputum	2023-09-11 16:13:57	2023-09-18 10:52:30	162
2311012057	Aspergillus flavus	Respiratory	Bronchoalveolar lavage fluid	2023-11-01 13:35:58	2023-11-08 08:17:23	162
2312182051	Aspergillus fumigatus	Infection	Sputum	2023-12-18 16:14:48	2023-12-25 11:04:23	162
2305252088	Aspergillus fumigatus	Tuberculosis	Bronchoalveolar lavage fluid	2023-05-25 16:55:08	2023-06-01 11:22:33	162
2305252088	Fusarium solani complex	Tuberculosis	Bronchoalveolar lavage fluid	2023-05-25 16:55:08	2023-06-01 11:22:33	162
2309042037	Schizophyllum commune	Respiratory medicine	Bronchoalveolar lavage fluid	2023-09-04 15:07:43	2023-09-11 11:03:16	163
2310112063	Schizophyllum commune	Bronchoscopy room	Bronchoalveolar lavage fluid	2023-10-11 13:56:35	2023-10-18 09:15:03	163
2311162075	Neurospora	Bronchoscopy room	Bronchoalveolar lavage fluid	2023-11-16 15:13:40	2023-11-23 10:59:00	163
2305112049	Penicillium	Bronchoscopy room	Bronchoalveolar lavage fluid	2023-05-11 13:04:19	2023-05-18 09:16:30	164
2305302061	Cladosporium	Bronchoscopy room	Bronchoalveolar lavage fluid	2023-05-30 12:05:43	2023-06-06 08:52:33	164
2306132055	Aspergillus fumigatus	Bronchoscopy room	Bronchoalveolar lavage fluid	2023-06-13 12:41:58	2023-06-20 09:06:30	164
2309042033	Schizophyllum commune	Bronchoscopy room	Bronchoalveolar lavage fluid	2023-09-04 14:20:36	2023-09-11 10:50:18	164
2309182028	Aspergillus fumigatus	Bronchoscopy room	Bronchoalveolar lavage fluid	2023-09-18 14:02:34	2023-09-25 10:36:28	164
2310182069	Schizophyllum commune	Bronchoscopy room	Bronchoalveolar lavage fluid	2023-10-18 13:51:49	2023-10-25 10:46:09	164
2310182077	Schizophyllum commune	Respiratory	Bronchoalveolar lavage fluid	2023-10-18 13:52:31	2023-10-25 10:44:12	164
2310232039	Aspergillus flavus	Respiratory	Bronchoalveolar lavage fluid	2023-10-23 13:08:03	2023-10-30 09:50:01	164
2311092068	Microsporum gypseum	Thoracic Surgery	Bronchoalveolar lavage fluid	2023-11-09 14:16:25	2023-11-16 10:33:17	164
2311302059	Aspergillus flavus	Respiratory	Bronchoalveolar lavage fluid	2023-11-30 11:57:22	2023-12-07 08:16:51	164
2312132041	Aspergillus fumigatus	Integrated Chinese and Western Medicine	Sputum	2023-12-13 12:18:31	2023-12-20 08:23:07	164
2312172036	Aspergillus fumigatus	Respiratory	Sputum	2023-12-17 15:59:43	2023-12-24 12:01:31	164
2312172039	Aspergillus fumigatus	Respiratory	Sputum	2023-12-17 16:00:08	2023-12-24 12:01:05	164
2312262045	Penicillium	Bronchoscopy room	Bronchoalveolar lavage fluid	2023-12-26 11:43:39	2024-01-02 08:32:57	164
2312262075	Aspergillus flavus	Bronchoscopy room	Bronchoalveolar lavage fluid	2023-12-26 14:00:14	2024-01-02 10:16:18	164
2304072066	Aspergillus fumigatus	Neurosurgery	Tracheal secretion	2023-04-07 12:51:38	2023-04-14 10:32:22	165
2308242035	Schizophyllum commune	Integrated Chinese and Western Medicine	Bronchoalveolar lavage fluid	2023-08-24 12:09:24	2023-08-31 10:02:56	165
2310092060	Schizophyllum commune	Health Examination Center	Bronchoalveolar lavage fluid	2023-10-09 12:58:26	2023-10-16 10:52:16	165
2311132035	Paecilomyces	Respiratory	Bronchoalveolar lavage fluid	2023-11-13 13:50:29	2023-11-20 11:13:53	165
2312082035	Aspergillus fumigatus	Intensive care Unit	Tracheal secretion	2023-12-08 10:50:05	2023-12-15 08:28:58	165
2312212072	Aspergillus versicolor	Respiratory	Bronchoalveolar lavage fluid	2023-12-21 13:29:57	2023-12-28 10:32:59	165
2308182020	Schizophyllum commune	Bronchoscopy room	Bronchoalveolar lavage fluid	2023-08-18 10:20:50	2023-08-25 08:29:33	166
2308242036	Schizophyllum commune	Integrated Chinese and Western Medicine	Bronchoalveolar lavage fluid	2023-08-24 12:09:30	2023-08-31 10:41:07	166
2309272069	Aspergillus niger	Bronchoscopy room	Bronchoalveolar lavage fluid	2023-09-27 15:22:31	2023-10-04 14:03:58	166
2310122026	Aspergillus nidulans	Intensive care Unit	Tracheal secretion	2023-10-12 10:41:10	2023-10-19 09:39:58	166
2311102044	Penicillium	Bronchoscopy room	Bronchoalveolar lavage fluid	2023-11-10 11:16:53	2023-11-17 09:46:11	166
2312262040	Scopulariopsis brevicaulis	Emergency	Sputum	2023-12-26 10:54:50	2024-01-02 09:52:22	166
2310022015	Aspergillus fumigatus	Intensive care Unit	Sputum	2023-10-02 09:13:36	2023-10-09 08:14:27	167
2311022032	Schizophyllum commune	Bronchoscopy room	Bronchoalveolar lavage fluid	2023-11-02 11:10:26	2023-11-09 10:35:14	167
2311062006	Geotrichum candidum	Cadre medical/Geriatrics	Sputum	2023-11-06 09:21:09	2023-11-13 10:05:42	168
2311132010	Penicillium	Bronchoscopy room	Bronchoalveolar lavage fluid	2023-11-13 10:48:59	2023-11-20 11:12:27	168
2310272016	Fusarium verticillum	Oncology	Sputum	2023-10-27 09:01:07	2023-11-03 10:30:16	169
2311062013	Trichothecium	Respiratory	Sputum	2023-11-06 09:24:10	2023-11-13 11:03:39	169
2312172010	Aspergillus fumigatus	Emergency	Sputum	2023-12-17 09:39:04	2023-12-24 11:59:10	170
2304112100	Aspergillus fumigatus	Emergency	Sputum	2023-04-11 21:19:37	2023-04-19 08:18:26	178
2305112099	Aspergillus fumigatus	Tuberculosis	Bronchoalveolar lavage fluid	2023-05-11 20:26:45	2023-05-19 08:30:36	180
2308142073	Aspergillus flavus	Tuberculosis	Bronchoalveolar lavage fluid	2023-08-14 18:56:22	2023-08-22 08:26:10	181
2306132092	Aspergillus fumigatus	Respiratory	Bronchoalveolar lavage fluid	2023-06-13 17:54:04	2023-06-21 08:52:55	182
2310172107	Aspergillus fumigatus	Tuberculosis	Bronchoalveolar lavage fluid	2023-10-17 20:03:04	2023-10-25 10:53:12	182
2312202131	Rhizopus microsporus	Emergency	Sputum	2023-12-20 21:56:59	2023-12-28 12:08:12	182
2312252073	Penicillium	Bronchoscopy room	Bronchoalveolar lavage fluid	2023-12-25 18:10:59	2024-01-02 08:35:19	182
2312122084	Aspergillus flavus	Respiratory	Bronchoalveolar lavage fluid	2023-12-12 17:03:10	2023-12-20 08:20:26	183
2312192106	Aspergillus versicolor	Respiratory	Bronchoalveolar lavage fluid	2023-12-19 19:57:37	2023-12-27 10:59:03	183
2309192058	Aspergillus fumigatus	Respiratory	Bronchoalveolar lavage fluid	2023-09-19 17:11:35	2023-09-27 09:14:35	184
2310312071	Penicillium	Bronchoscopy room	Bronchoalveolar lavage fluid	2023-10-31 16:52:23	2023-11-08 09:05:14	184
2312032047	Aspergillus versicolor	Respiratory	Sputum	2023-12-03 17:15:33	2023-12-11 10:13:54	184
2312112046	Chaetomium	Tuberculosis	Bronchoalveolar lavage fluid	2023-12-11 17:17:51	2023-12-19 09:24:07	184
2305292054	Aspergillus fumigatus	Tuberculosis	Bronchoalveolar lavage fluid	2023-05-29 15:19:07	2023-06-06 08:42:20	185
2306122060	Aspergillus fumigatus	Respiratory	Bronchoalveolar lavage fluid	2023-06-12 16:09:00	2023-06-20 09:26:01	185
2308292076	Aspergillus terreus	Respiratory	Bronchoalveolar lavage fluid	2023-08-29 16:01:35	2023-09-06 09:19:38	185
2310182097	Schizophyllum commune	Respiratory	Bronchoalveolar lavage fluid	2023-10-18 16:41:57	2023-10-26 10:30:48	185
2304092029	Aspergillus fumigatus	Emergency	Bronchoalveolar lavage fluid	2023-04-09 14:27:45	2023-04-17 08:30:56	186
2304122041	Aspergillus fumigatus	Emergency	Bronchoalveolar lavage fluid	2023-04-12 13:58:29	2023-04-20 08:37:30	186
2310172064	Neurospora	Bronchoscopy room	Bronchoalveolar lavage fluid	2023-10-17 14:10:58	2023-10-25 08:55:07	186
2305162058	Aspergillus fumigatus	Respiratory	Bronchoalveolar lavage fluid	2023-05-16 13:47:16	2023-05-24 09:45:13	187
2308092053	Schizophyllum commune	Bronchoscopy room	Bronchoalveolar lavage fluid	2023-08-09 15:22:53	2023-08-17 10:37:57	187
2305232044	Aspergillus flavus	Cardiology	Sputum	2023-05-23 11:33:19	2023-05-31 08:19:10	188
2309042023	Aspergillus fumigatus	Emergency2	Bronchoalveolar lavage fluid	2023-09-04 12:30:21	2023-09-12 09:25:26	188
2311132019	Aspergillus terreus	kidney internal medicine	Bronchoalveolar lavage fluid	2023-11-13 12:21:09	2023-11-21 09:11:24	188
2305242056	Aspergillus fumigatus	Bronchoscopy room	Bronchoalveolar lavage fluid	2023-05-24 12:33:27	2023-06-01 09:13:28	188
2308102055	Aspergillus	Bronchoscopy room	Bronchoalveolar lavage fluid	2023-08-10 15:22:43	2023-08-18 13:11:30	189
2309202021	Aspergillus terreus	Rheumatic immunity	Bronchoalveolar lavage fluid	2023-09-20 10:40:05	2023-09-28 08:23:33	189
2309262070	Aspergillus fumigatus	Tuberculosis	Bronchoalveolar lavage fluid	2023-09-26 16:15:59	2023-10-04 14:05:32	189
2309262074	Aspergillus fumigatus	Respiratory	Bronchoalveolar lavage fluid	2023-09-26 16:16:27	2023-10-04 14:06:59	189
2311222062	Mucor	Respiratory	Bronchoalveolar lavage fluid	2023-11-22 12:26:50	2023-11-30 10:18:49	189
2304112037	Aspergillus Jensen	Intensive care Unit	Tracheal secretion	2023-04-11 12:13:13	2023-04-19 10:48:37	190
2304142012	Aspergillus fumigatus	Respiratory	Sputum	2023-04-14 09:39:49	2023-04-22 08:26:07	190
2310082037	Schizophyllum commune	kidney internal medicine	Bronchoalveolar lavage fluid	2023-10-08 12:02:48	2023-10-16 11:01:30	190
2310242061	Trichosporon mutans	Respiratory	Bronchoalveolar lavage fluid	2023-10-24 12:42:00	2023-11-01 11:03:41	190
2311122010	Aureobasidium	Cardiology	Sputum	2023-11-12 10:20:03	2023-11-20 09:04:04	190
2312252016	Penicillium	kidney internal medicine	Sputum	2023-12-25 11:10:23	2024-01-02 09:44:37	190
2309272058	Coprinus radians	Bronchoscopy room	Bronchoalveolar lavage fluid	2023-09-27 12:48:21	2023-10-05 12:51:23	192
2312222032	Aspergillus fumigatus	Respiratory	Sputum	2023-12-22 10:46:31	2023-12-30 11:13:42	192
2306122038	Cryptotrichosporon	Infection	Sputum	2023-06-12 12:41:03	2023-06-20 16:55:24	196
2304032018	Trichoderma	Respiratory	Sputum	2023-04-03 11:00:01	2023-04-11 17:09:06	198
2309112063	Aspergillus fumigatus	Bronchoscopy room	Bronchoalveolar lavage fluid	2023-09-11 18:09:18	2023-09-20 09:04:04	206
2309282121	Aspergillus fumigatus	Tuberculosis	Bronchoalveolar lavage fluid	2023-09-28 17:37:10	2023-10-07 08:29:04	206
2310092088	Aspergillus fumigatus	Cardiology	Sputum	2023-10-09 18:08:24	2023-10-18 08:14:37	206
2311132084	Neurospora	kidney internal medicine	Bronchoalveolar lavage fluid	2023-11-13 19:13:43	2023-11-22 09:19:49	206
2310232095	Paecilomyces	Respiratory	Bronchoalveolar lavage fluid	2023-10-23 19:05:52	2023-11-01 10:01:42	206
2305292071	Aspergillus fumigatus	Bronchoscopy room	Bronchoalveolar lavage fluid	2023-05-29 17:01:25	2023-06-07 08:41:37	207
2307312055	Aspergillus flavus	Tuberculosis	Bronchoalveolar lavage fluid	2023-07-31 16:55:42	2023-08-09 08:32:18	207
2311132077	Aspergillus terreus	Respiratory	Bronchoalveolar lavage fluid	2023-11-13 18:01:19	2023-11-22 09:16:23	207
2305292062	Aspergillus fumigatus	Bronchoscopy room	Bronchoalveolar lavage fluid	2023-05-29 16:10:40	2023-06-07 08:42:31	208
2310172097	Schizophyllum commune	Integrated Chinese and Western Medicine	Bronchoalveolar lavage fluid	2023-10-17 18:03:05	2023-10-26 10:31:24	208
2311202054	Aspergillus fumigatus	Respiratory	Bronchoalveolar lavage fluid	2023-11-20 16:11:35	2023-11-29 08:28:31	208
2311202056	Aspergillus fumigatus	Respiratory	Bronchoalveolar lavage fluid	2023-11-20 16:12:11	2023-11-29 08:29:00	208
2309042040	Aspergillus fumigatus	Bronchoscopy room	Bronchoalveolar lavage fluid	2023-09-04 15:31:55	2023-09-13 08:49:59	209
2310162063	Myceliophthora	Respiratory	Bronchoalveolar lavage fluid	2023-10-16 18:01:30	2023-10-25 11:16:25	209
2310312072	Schizophyllum commune	Respiratory	Bronchoalveolar lavage fluid	2023-10-31 16:52:28	2023-11-09 10:31:28	209
2310072044	Aspergillus nidulans	Rheumatic immunity	Bronchoalveolar lavage fluid	2023-10-07 16:28:01	2023-10-16 10:57:23	210
2304212052	Aspergillus terreus	Respiratory	Tracheal secretion	2023-04-21 13:33:02	2023-04-30 08:40:23	211
2305152036	Aspergillus fumigatus	Bronchoscopy room	Bronchoalveolar lavage fluid	2023-05-15 15:00:56	2023-05-24 10:10:19	211
2309282073	Aspergillus fumigatus	Integrated Chinese and Western Medicine	Bronchoalveolar lavage fluid	2023-09-28 12:44:13	2023-10-07 08:36:53	211
2310312056	Cryptotrichosporon	Emergency2	Bronchoalveolar lavage fluid	2023-10-31 14:50:30	2023-11-09 10:31:50	211
2312112028	Schizophyllum commune	Respiratory	Bronchoalveolar lavage fluid	2023-12-11 13:45:56	2023-12-20 09:42:56	211
2304032026	Aspergillus fumigatus	Respiratory	Bronchoalveolar lavage fluid	2023-04-03 12:11:46	2023-04-12 08:17:39	212
2306042021	Exophiala dermatitidis	Respiratory	Bronchoalveolar lavage fluid	2023-06-04 12:41:00	2023-06-13 09:16:43	212
2309262075	Aspergillus fumigatus	Bronchoscopy room	Bronchoalveolar lavage fluid	2023-09-26 16:43:18	2023-10-05 12:47:43	212
2310112045	Aspergillus fumigatus	Intensive care Unit	Tracheal secretion	2023-10-11 12:04:25	2023-10-20 08:11:56	212
2309012076	Aspergillus fumigatus	kidney internal medicine	Bronchoalveolar lavage fluid	2023-09-01 16:03:15	2023-09-10 13:46:46	213
2310312032	Schizophyllum commune	Bronchoscopy room	Bronchoalveolar lavage fluid	2023-10-31 11:53:40	2023-11-09 10:15:11	214
2309192024	Sarocladium	Bronchoscopy room	Bronchoalveolar lavage fluid	2023-09-19 11:09:23	2023-09-28 10:28:38	215
2306012005	Aspergillus fumigatus	Tuberculosis	Sputum	2023-06-01 08:51:17	2023-06-10 12:01:28	219
2311032113	Cephalosporium Corda	Infection	Bronchoalveolar lavage fluid	2023-11-03 19:15:44	2023-11-13 09:11:56	229
2305192081	Aspergillus fumigatus	Bronchoscopy room	Bronchoalveolar lavage fluid	2023-05-19 17:25:34	2023-05-29 08:21:07	230
2309272094	Aspergillus fumigatus	Integrated Chinese and Western Medicine	Bronchoalveolar lavage fluid	2023-09-27 18:07:59	2023-10-07 08:31:48	230
2310102095	Schizophyllum commune	Respiratory	Bronchoalveolar lavage fluid	2023-10-10 19:28:10	2023-10-20 10:08:12	230
2305192079	Aspergillus fumigatus	Respiratory	Bronchoalveolar lavage fluid	2023-05-19 17:09:44	2023-05-29 08:44:06	231
2310242107	Ochroconis gallopava	Respiratory	Bronchoalveolar lavage fluid	2023-10-24 17:49:19	2023-11-03 09:34:15	231
2312082093	Cladosporium	Respiratory	Bronchoalveolar lavage fluid	2023-12-08 17:03:27	2023-12-18 09:40:53	232
2309012096	Colletotrichum	Infection	Sputum	2023-09-01 18:06:26	2023-09-11 11:19:33	233
2309012096	Aspergillus fumigatus	Infection	Sputum	2023-09-01 18:06:26	2023-09-11 11:19:33	233
2308072056	Penicillium	Integrated Chinese and Western Medicine	Bronchoalveolar lavage fluid	2023-08-07 16:13:00	2023-08-17 10:48:45	234
2308072056	Cladosporium	Integrated Chinese and Western Medicine	Bronchoalveolar lavage fluid	2023-08-07 16:13:00	2023-08-17 10:48:45	234
2308212035	Schizophyllum commune	Bronchoscopy room	Bronchoalveolar lavage fluid	2023-08-21 15:25:32	2023-08-31 10:13:05	234
2309082069	Aspergillus fumigatus	Respiratory	Bronchoalveolar lavage fluid	2023-09-08 16:11:36	2023-09-18 10:51:25	234
2309262084	Aspergillus fumigatus	Respiratory	Bronchoalveolar lavage fluid	2023-09-26 17:44:55	2023-10-06 12:11:37	234
2310262092	Aspergillus fumigatus	Bronchoscopy room	Bronchoalveolar lavage fluid	2023-10-26 17:09:05	2023-11-05 11:23:13	234
2306022058	Aspergillus fumigatus	Tuberculosis	Bronchoalveolar lavage fluid	2023-06-02 13:41:43	2023-06-12 09:23:50	235
2309262071	Aspergillus fumigatus	Altitude medicine	Bronchoalveolar lavage fluid	2023-09-26 16:16:04	2023-10-06 12:12:30	235
2310102047	Trichoderma pilatus	Tuberculosis	Bronchoalveolar lavage fluid	2023-10-10 13:52:45	2023-10-20 08:59:27	235
2307282101	Schizophyllum commune	Integrated Chinese and Western Medicine	Bronchoalveolar lavage fluid	2023-07-28 17:52:05	2023-08-07 13:56:55	236
2304072049	Aspergillus fumigatus	Respiratory	Bronchoalveolar lavage fluid	2023-04-07 11:29:00	2023-04-17 08:50:26	237
2307282082	Schizophyllum commune	Bronchoscopy room	Bronchoalveolar lavage fluid	2023-07-28 16:47:53	2023-08-07 13:56:06	237
2309272055	Schizophyllum commune	Bronchoscopy room	Bronchoalveolar lavage fluid	2023-09-27 12:48:04	2023-10-07 10:14:32	237
2311062038	Cladophialophora	Integrated Chinese and Western Medicine	Bronchoalveolar lavage fluid	2023-11-06 12:21:47	2023-11-16 10:34:42	238
2305232047	Fusarium saccharum	Bronchoscopy room	Bronchoalveolar lavage fluid	2023-05-23 11:34:18	2023-06-02 10:30:42	238
2312082030	Schizophyllum commune	Rheumatic immunity	Sputum	2023-12-08 09:53:39	2023-12-18 10:28:19	240
2311212009	Aspergillus flavus	Oncology	Sputum	2023-11-21 09:15:01	2023-12-01 09:37:18	240
2311172111	Trichothecium roseum	Oncology	Bronchoalveolar lavage fluid	2023-11-17 18:08:15	2023-11-28 10:17:56	256
2310052049	Schizophyllum commune	Bronchoscopy room	Bronchoalveolar lavage fluid	2023-10-05 16:48:22	2023-10-16 11:00:19	258
2307282015	Scedosporium apiospermum	Respiratory	Sputum	2023-07-28 09:41:18	2023-08-08 10:05:05	264
2311082113	Aureobasidium	Respiratory	Bronchoalveolar lavage fluid	2023-11-08 17:48:06	2023-11-20 09:07:30	279
2309062070	Aspergillus fumigatus	Neurosurgery	Bronchoalveolar lavage fluid	2023-09-06 16:56:07	2023-09-18 10:47:18	281
2308122034	Alternaria viticda brun	Integrated Chinese and Western Medicine	Bronchoalveolar lavage fluid	2023-08-12 13:30:19	2023-08-24 10:50:33	285
2312202084	Engyodontium album	Respiratory	Bronchoalveolar lavage fluid	2023-12-20 15:44:24	2024-01-02 10:11:30	306
2310122043	Schizophyllum commune	Bronchoscopy room	Bronchoalveolar lavage fluid	2023-10-12 13:03:13	2023-10-25 11:46:57	310
2310082077	Schizophyllum commune	Respiratory	Bronchoalveolar lavage fluid	2023-10-08 16:57:35	2023-10-22 11:06:41	330
2310192007	Cephalosporium Corda	Tuberculosis	Bronchoalveolar lavage fluid	2023-10-19 09:06:27	2023-11-03 08:57:38	359
2306012114	Cunninghamella	Integrated Chinese and Western Medicine	Sputum	2023-06-01 21:12:05	2023-06-17 12:10:55	374
2304072075	Scopulariopsis	Respiratory	Bronchoalveolar lavage fluid	2023-04-07 14:43:28	2023-04-23 08:31:11	377
2311222113	Aspergillus fumigatus	Respiratory	Secretion	2023-11-22 17:29:08	2023-11-25 08:48:05	63
2307182046	Exophiala jeanselmei	Infection	Secretion	2023-07-18 13:08:42	2023-07-21 09:13:29	68
2311012075	Sporothrix schenckii	Vip clinic	Secretion	2023-11-01 15:45:14	2023-11-05 11:27:10	91
2305062077	Aspergillus niger	Dermatology and Venereology	Secretion	2023-05-06 17:36:15	2023-05-11 08:49:12	111
2312012083	Schizophyllum commune	Ophthalmology	Secretion	2023-12-01 16:13:17	2023-12-06 09:20:30	113
2310162055	Cladosporium	Rheumatic immunity	Secretion	2023-10-16 15:52:43	2023-10-23 09:10:24	161
2311152098	Aspergillus fumigatus	Respiratory	Secretion	2023-11-15 17:31:06	2023-11-23 08:23:25	182
2311142039	Neurospora	Dermatology and Venereology	Secretion	2023-11-14 11:23:50	2023-11-22 09:18:34	189
2305292074	Fusarium	Intensive care Unit	Secretion	2023-05-29 17:14:55	2023-06-07 10:40:36	209
2311172106	Aspergillus terreus	Dermatology and Venereology	Secretion	2023-11-17 17:48:51	2023-12-04 08:40:45	398
2311172071	Fonsecaea pedrosoi	Dermatology and Venereology	Secretion	2023-11-17 13:24:10	2023-12-04 09:35:48	404
2311062068	Distoseptispora spp	Ophthalmology	Secretion	2023-11-06 15:34:41	2023-11-28 08:26:22	520
2308042057	Trichophyton rubrum	Cadre medical/Geriatrics	Pathological tissue	2023-08-04 14:16:20	2023-08-08 09:25:33	91
2304192075	Sporothrix schenckii	Dermatology and Venereology	Pathological tissue	2023-04-19 17:02:22	2023-04-24 09:22:24	112
2308032087	Aspergillus fumigatus	Respiratory	Pathological tissue	2023-08-03 17:43:55	2023-08-09 08:28:33	134
2307202063	Microsporum canis	Dermatology and Venereology	Pathological tissue	2023-07-20 15:16:14	2023-07-26 08:50:41	137
2308152088	Neoscytalidium dimidiatum	Dermatology and Venereology	Pathological tissue	2023-08-15 16:48:16	2023-08-21 10:20:35	137
2311272098	Aspergillus fumigatus	Tuberculosis	Pathological tissue	2023-11-27 20:06:45	2023-12-03 14:31:19	138
2306062084	Sporothrix globosa	Dermatology and Venereology	Pathological tissue	2023-06-06 15:15:21	2023-06-12 10:23:21	139
2305112046	Sporothrix schenckii	Dermatology and Venereology	Pathological tissue	2023-05-11 12:43:58	2023-05-17 09:18:48	140
2305262052	Aspergillus flavus	Dermatology and Venereology	Pathological tissue	2023-05-26 11:30:49	2023-06-01 08:24:19	140
2305302071	Aspergillus flavus	Orthopedic	Pathological tissue	2023-05-30 12:25:17	2023-06-05 10:41:58	142
2305302091	Fusarium solani complex	Dermatology and Venereology	Pathological tissue	2023-05-30 15:37:15	2023-06-05 14:11:59	142
2304142058	Sporothrix schenckii	Dermatology and Venereology	Pathological tissue	2023-04-14 14:06:28	2023-04-21 10:17:44	164
2307182077	Scopulariopsis brevicaulis	Dermatology and Venereology	Pathological tissue	2023-07-18 15:47:37	2023-08-15 10:41:51	666
2308252041	Fusarium solani complex	Tuberculosis	Pathological tissue	2023-08-25 12:17:05	2023-09-10 09:34:10	381
2305032051	Aspergillus fumigatus	Vip clinic	Pathological tissue	2023-05-03 15:44:56	2023-05-08 09:04:27	113
2307132045	Microsporum canis	Dermatology and Venereology	Pathological tissue	2023-07-13 15:28:43	2023-07-20 11:04:53	163
2311292025	Alternaria	Dermatology and Venereology	Pathological tissue	2023-11-29 10:44:40	2023-12-11 11:17:54	288
2311142096	Fonsecaea pedrosoi	Dermatology and Venereology	Pathological tissue	2023-11-14 18:39:38	2023-11-27 14:19:47	307
2310182113	Trichosporon mutans	Gastroenterology	Pathological tissue	2023-10-18 20:07:35	2023-11-01 10:58:15	326
2309122045	Aspergillus fumigatus	Bronchoscopy room	Pathological tissue	2023-09-12 12:56:30	2023-09-20 09:15:30	188
2308242048	Aspergillus fumigatus	Cadre medical/Geriatrics	Pathological tissue	2023-08-24 14:27:29	2023-09-01 08:49:20	186
2310262094	Schizophyllum commune	Respiratory	Pathological tissue	2023-10-26 17:39:35	2023-11-13 10:35:36	424
2311032060	Fonsecaea pedrosoi	Dermatology and Venereology	Pathological tissue	2023-11-03 15:05:36	2023-11-22 14:35:47	455
2312312013	Aspergillus fumigatus	Thoracic Surgery	Pleural effusion	2023-12-31 11:15:41	2024-01-02 08:42:48	45
2311242123	Neurospora	Respiratory	Pleural effusion	2023-11-24 20:05:50	2023-11-27 10:04:24	61
2310302044	Aspergillus flavus	Infection	Puncture fluid	2023-10-30 15:09:51	2023-11-02 11:23:18	68
2312292044	Aspergillus fumigatus	Thoracic Surgery	Pleural effusion	2023-12-29 12:03:50	2024-01-02 09:31:33	93
2307272040	Aspergillus flavus	Infection	Puncture fluid	2023-07-27 11:56:57	2023-07-31 10:09:44	94
2306112034	Neurospora	Respiratory	Pleural effusion	2023-06-11 20:20:43	2023-06-16 08:58:02	108
2308032088	Aspergillus fumigatus	Respiratory	Pleural effusion	2023-08-03 17:44:10	2023-08-09 08:28:12	134
2308252080	Schizophyllum commune	Respiratory	Pleural effusion	2023-08-25 17:23:51	2023-08-31 10:15:54	136
2309052055	Aspergillus fumigatus	Respiratory	Pleural effusion	2023-09-05 16:50:53	2023-09-11 10:47:23	137
2309222079	Complex of Fusarium rubrum and Fusarium sepidium	Infection	Ascitic fluid	2023-09-22 16:09:55	2023-09-28 10:29:56	138
2311242084	Cladosporium	Respiratory	Pleural effusion	2023-11-24 15:50:56	2023-11-30 10:16:47	138
2310232101	Aspergillus versicolor	Respiratory	Pleural effusion	2023-10-23 20:23:37	2023-10-30 11:37:57	159
2307312076	Cladosporium	Respiratory	Pleural effusion	2023-07-31 19:32:56	2023-08-07 11:50:47	160
2311142101	Aspergillus terreus	Gastroenterology	Pleural effusion	2023-11-14 22:34:22	2023-11-22 09:15:40	178
2311142061	Neurospora	Emergency	Pleural effusion	2023-11-14 14:33:43	2023-11-22 09:18:55	186
2311132067	Neurospora	Respiratory	Pleural effusion	2023-11-13 17:00:33	2023-11-22 09:19:24	208
2310132119	Aspergillus nidulans	Respiratory	Pleural effusion	2023-10-13 18:18:56	2023-10-23 10:25:08	232
2311152084	Neurospora	Orthopedic	Puncture fluid	2023-11-15 15:43:11	2023-11-25 08:33:52	232
2311132068	Neurospora	Emergency	Pleural effusion	2023-11-13 17:00:41	2023-11-23 11:00:16	233
2311232054	Mucor	Integrated Chinese and Western Medicine	Pleural effusion	2023-11-23 12:28:36	2023-12-04 09:23:14	260
2309222066	Aspergillus fumigatus	Respiratory	Pleural effusion	2023-09-22 13:37:24	2023-10-03 10:54:50	261
2306122073	Cryptotrichosporon	Hematology	Urine	2023-06-12 17:21:06	2023-06-15 10:06:22	64
2306212068	Cryptotrichosporon	Cardiology	Urine	2023-06-21 15:29:01	2023-06-24 12:06:46	68
2309182001	Schizophyllum commune	Infection	Urine	2023-09-18 09:27:35	2023-09-22 10:13:42	96
2308082002	Cryptotrichosporon	Infection	Urine	2023-08-08 08:46:26	2023-08-18 14:44:40	245

## Sheet: Pre-EXS2600
Sample No.	Identification result	Departments	Specimen type	Receipt date	Report date	TAT(h)
2209092045	Aspergillus flavus	Emergency	Bronchoalveolar lavage fluid	2022-09-09 15:09:26	2022-09-10 09:20:33	18
2210172022	Aspergillus fumigatus	Integrated Chinese and Western Medicine	Sputum	2022-10-17 12:38:59	2022-10-18 08:37:31	19
2207252028	Aspergillus fumigatus	kidney internal medicine	Sputum	2022-07-25 12:51:45	2022-07-26 08:55:33	20
2208162027	Aspergillus fumigatus	Rheumatic immunity	Sputum	2022-08-16 11:44:45	2022-08-17 09:26:31	21
2211282002	Aspergillus fumigatus	Respiratory	Sputum	2022-11-28 08:58:52	2022-11-29 08:52:14	23
2208282009	Aspergillus flavus	Intensive care Unit	Sputum	2022-08-28 10:54:37	2022-08-29 10:56:24	24
2212312033	Engyodontium album	Integrated Chinese and Western Medicine	Sputum	2022-12-31 12:39:33	2023-01-01 14:45:44	26
2208092085	Aspergillus fumigatus	Intensive care Unit	Tracheal secretion	2022-08-09 21:21:01	2022-08-11 08:39:26	35
2208222068	Aspergillus fumigatus	Respiratory	Sputum	2022-08-22 21:28:56	2022-08-24 08:57:54	35
2212242075	Aspergillus flavus	Respiratory	Sputum	2022-12-24 20:35:45	2022-12-26 08:47:56	36
2205172069	Aspergillus fumigatus	Intensive care Unit	Tracheal secretion	2022-05-17 19:46:32	2022-05-19 09:21:30	37
2207242025	Aspergillus fumigatus	Cardiology	Sputum	2022-07-24 19:46:41	2022-07-26 08:54:38	37
2208022021	Aspergillus fumigatus	Cadre medical/Geriatrics	Sputum	2022-08-02 19:03:31	2022-08-04 08:43:05	37
2210252071	Aspergillus fumigatus	Hematology	Sputum	2022-10-25 20:41:43	2022-10-27 09:44:44	37
2205162062	Aspergillus fumigatus	Cardiology	Sputum	2022-05-16 19:19:51	2022-05-18 10:14:00	38
2210142050	Aspergillus flavus	Neurosurgery	Sputum	2022-10-14 18:31:12	2022-10-16 08:51:35	38
2206072072	Aspergillus fumigatus	Integrated Chinese and Western Medicine	Bronchoalveolar lavage fluid	2022-06-07 18:01:55	2022-06-09 09:05:49	39
2206152057	Aspergillus fumigatus	Endocrinology	Bronchoalveolar lavage fluid	2022-06-15 17:19:51	2022-06-17 08:25:35	39
2207182055	Aspergillus fumigatus	Respiratory	Bronchoalveolar lavage fluid	2022-07-18 17:40:06	2022-07-20 09:09:34	39
2208092045	Aspergillus flavus	Respiratory	Sputum	2022-08-09 16:54:36	2022-08-11 08:32:06	39
2208212013	Aspergillus fumigatus	Rheumatic immunity	Sputum	2022-08-21 16:56:41	2022-08-23 08:44:43	39
2208222044	Aspergillus niger	Integrated Chinese and Western Medicine	Bronchoalveolar lavage fluid	2022-08-22 17:45:43	2022-08-24 09:02:32	39
2208242076	Aspergillus niger	Cardiac and Great Vascular Surgery	Sputum	2022-08-24 17:16:26	2022-08-26 09:14:53	39
2210132061	Aspergillus flavus	Respiratory	Sputum	2022-10-13 17:48:23	2022-10-15 09:17:05	39
2212262078	Aspergillus fumigatus	Respiratory	Sputum	2022-12-26 18:19:08	2022-12-28 10:10:01	39
2212262078	Aspergillus flavus	Respiratory	Sputum	2022-12-26 18:19:08	2022-12-28 10:10:01	39
2205252051	Aspergillus fumigatus	kidney internal medicine	Sputum	2022-05-25 16:40:31	2022-05-27 08:56:16	40
2208032031	Aspergillus fumigatus	Respiratory	Sputum	2022-08-03 16:52:46	2022-08-05 08:56:14	40
2208282034	Aspergillus fumigatus	Integrated Chinese and Western Medicine	Sputum	2022-08-28 15:46:29	2022-08-30 08:45:27	40
2209092057	Aspergillus fumigatus	Respiratory	Bronchoalveolar lavage fluid	2022-09-09 16:18:57	2022-09-11 08:56:55	40
2210182054	Aspergillus flavus	Infection	Sputum	2022-10-18 16:04:39	2022-10-20 08:44:59	40
2212242067	Aspergillus flavus	Respiratory	Bronchoalveolar lavage fluid	2022-12-24 16:19:00	2022-12-26 08:53:04	40
2204222053	Aspergillus fumigatus	Respiratory	Sputum	2022-04-22 15:13:18	2022-04-24 08:57:21	41
2205112046	Aspergillus fumigatus	Cardiac and Great Vascular Surgery	Sputum	2022-05-11 15:23:25	2022-05-13 08:32:35	41
2207152083	Aspergillus fumigatus	Integrated Chinese and Western Medicine	Sputum	2022-07-15 20:10:20	2022-07-17 13:47:23	41
2208272046	Aspergillus niger	Tuberculosis	Sputum	2022-08-27 16:04:28	2022-08-29 09:42:24	41
2209052030	Aspergillus flavus	Integrated Chinese and Western Medicine	Sputum	2022-09-05 16:48:58	2022-09-07 10:13:15	41
2209052030	Aspergillus fumigatus	Integrated Chinese and Western Medicine	Sputum	2022-09-05 16:48:58	2022-09-07 10:13:15	41
2210292038	Aspergillus flavus	Emergency	Sputum	2022-10-29 16:03:12	2022-10-31 09:49:09	41
2211162050	Aspergillus fumigatus	Vip clinic	Sputum	2022-11-16 15:08:54	2022-11-18 08:50:49	41
2212262060	Aspergillus flavus	kidney internal medicine	Sputum	2022-12-26 16:12:05	2022-12-28 10:09:00	41
2212282103	Aspergillus fumigatus	Oncology	Sputum	2022-12-28 17:17:55	2022-12-30 10:42:36	41
2212282103	Aspergillus flavus	Oncology	Sputum	2022-12-28 17:17:55	2022-12-30 10:42:36	41
2206032043	Aspergillus flavus	Vip clinic	Sputum	2022-06-03 16:18:31	2022-06-05 11:03:51	42
2206032043	Aspergillus fumigatus	Vip clinic	Sputum	2022-06-03 16:18:31	2022-06-05 11:03:51	42
2206092059	Aspergillus fumigatus	Intensive care Unit	Tracheal secretion	2022-06-09 14:49:22	2022-06-11 08:53:51	42
2207052054	Aspergillus niger	Cadre medical/Geriatrics	Sputum	2022-07-05 14:47:24	2022-07-07 08:54:27	42
2207102035	Aspergillus fumigatus	Integrated Chinese and Western Medicine	Sputum	2022-07-10 15:54:16	2022-07-12 10:12:38	42
2207132062	Aspergillus fumigatus	Integrated Chinese and Western Medicine	Sputum	2022-07-13 16:47:49	2022-07-15 11:09:25	42
2207162022	Aspergillus fumigatus	Integrated Chinese and Western Medicine	Sputum	2022-07-16 14:34:55	2022-07-18 09:01:03	42
2208012016	Aspergillus fumigatus	kidney internal medicine	Sputum	2022-08-01 14:18:42	2022-08-03 09:00:56	42
2208022011	Aspergillus niger	Cardiac and Great Vascular Surgery	Sputum	2022-08-02 14:25:52	2022-08-04 08:36:33	42
2208132029	Aspergillus flavus	Neurosurgery	Sputum	2022-08-13 14:30:08	2022-08-15 08:47:19	42
2208172050	Aspergillus fumigatus	Vip clinic	Sputum	2022-08-17 16:31:52	2022-08-19 10:47:39	42
2208312037	Aspergillus niger	Lung Cancer Center	Sputum	2022-08-31 14:20:40	2022-09-02 08:56:17	42
2210142034	Aspergillus flavus	Intensive care Unit	Sputum	2022-10-14 14:36:08	2022-10-16 08:53:22	42
2210292034	Aspergillus fumigatus	Emergency	Bronchoalveolar lavage fluid	2022-10-29 14:57:59	2022-10-31 09:02:48	42
2212252057	Aspergillus flavus	Emergency	Sputum	2022-12-25 15:01:42	2022-12-27 09:19:05	42
2212292079	Aspergillus fumigatus	Integrated Chinese and Western Medicine	Sputum	2022-12-29 16:23:11	2022-12-31 11:07:55	42
2204302040	Aspergillus fumigatus	Intensive care Unit	Sputum	2022-04-30 13:18:44	2022-05-02 08:36:04	43
2207162017	Aspergillus fumigatus	Respiratory	Sputum	2022-07-16 13:54:32	2022-07-18 08:55:40	43
2207202047	Aspergillus fumigatus	Integrated Chinese and Western Medicine	Sputum	2022-07-20 14:47:20	2022-07-22 09:59:05	43
2207212035	Aspergillus fumigatus	Thoracic Surgery	Sputum	2022-07-21 14:21:03	2022-07-23 10:14:10	43
2209082030	Aspergillus fumigatus	Respiratory	Sputum	2022-09-08 13:33:57	2022-09-10 09:20:59	43
2209092032	Aspergillus flavus	Respiratory	Bronchoalveolar lavage fluid	2022-09-09 13:03:58	2022-09-11 08:55:39	43
2209192028	Aspergillus fumigatus	Bronchoscopy room	Bronchoalveolar lavage fluid	2022-09-19 14:29:20	2022-09-21 10:10:31	43
2211162039	Aspergillus flavus	Infection	Bronchoalveolar lavage fluid	2022-11-16 13:18:48	2022-11-18 08:51:50	43
2211292035	Aspergillus flavus	Respiratory	Sputum	2022-11-29 13:31:35	2022-12-01 08:45:46	43
2212102022	Aspergillus fumigatus	Cardiology	Sputum	2022-12-10 12:53:19	2022-12-12 08:51:21	43
2212142037	Aspergillus niger	Cadre medical/Geriatrics	Sputum	2022-12-14 13:39:44	2022-12-16 08:58:59	43
2204042019	Aspergillus flavus	Rheumatic immunity	Sputum	2022-04-04 14:48:34	2022-04-06 11:04:54	44
2205032024	Aspergillus flavus	Cadre medical/Geriatrics	Sputum	2022-05-03 12:26:32	2022-05-05 08:58:09	44
2205312027	Aspergillus fumigatus	Tuberculosis	Sputum	2022-05-31 12:17:20	2022-06-02 08:45:29	44
2207052038	Aspergillus niger	Intensive care Unit	Tracheal secretion	2022-07-05 12:12:39	2022-07-07 08:55:08	44
2207222033	Aspergillus niger	Respiratory	Sputum	2022-07-22 12:22:38	2022-07-24 08:52:04	44
2208182040	Aspergillus fumigatus	Integrated Chinese and Western Medicine	Sputum	2022-08-18 12:29:11	2022-08-20 09:17:29	44
2208182064	Aspergillus niger	Cadre medical/Geriatrics	Sputum	2022-08-18 17:28:29	2022-08-20 13:34:10	44
2208202022	Aspergillus fumigatus	Respiratory	Bronchoalveolar lavage fluid	2022-08-20 11:39:02	2022-08-22 08:34:46	44
2208212009	Aspergillus fumigatus	Intensive care Unit	Tracheal secretion	2022-08-21 12:58:30	2022-08-23 09:00:59	44
2208272022	Aspergillus flavus	Neurology	Sputum	2022-08-27 13:28:18	2022-08-29 09:43:21	44
2209062034	Aspergillus niger	Neurosurgery	Sputum	2022-09-06 13:17:26	2022-09-08 10:14:07	44
2209082020	Aspergillus fumigatus	Tuberculosis	Sputum	2022-09-08 12:47:47	2022-09-10 09:19:39	44
2210192029	Aspergillus fumigatus	Rheumatic immunity	Sputum	2022-10-19 12:02:45	2022-10-21 08:49:19	44
2211152044	Aspergillus niger	Bronchoscopy room	Tracheal secretion	2022-11-15 12:38:54	2022-11-17 09:14:53	44
2212272045	Aspergillus fumigatus	Infection	Sputum	2022-12-27 12:15:46	2022-12-29 09:13:50	44
2204062019	Aspergillus flavus	Respiratory	Sputum	2022-04-06 12:30:54	2022-04-08 09:48:21	45
2204092012	Aspergillus flavus	Neurology	Sputum	2022-04-09 11:46:27	2022-04-11 09:19:25	45
2204272038	Aspergillus fumigatus	Hematology	Sputum	2022-04-27 11:59:34	2022-04-29 09:17:32	45
2205022013	Aspergillus fumigatus	Tuberculosis	Sputum	2022-05-02 11:28:37	2022-05-04 09:03:15	45
2206152013	Aspergillus flavus	Intensive care Unit	Sputum	2022-06-15 11:14:39	2022-06-17 08:42:04	45
2207162001	Aspergillus fumigatus	Integrated Chinese and Western Medicine	Sputum	2022-07-16 10:57:31	2022-07-18 08:50:28	45
2207172014	Aspergillus fumigatus	Respiratory	Sputum	2022-07-17 11:17:58	2022-07-19 08:44:35	45
2208012011	Aspergillus fumigatus	Cadre medical/Geriatrics	Sputum	2022-08-01 10:58:46	2022-08-03 08:51:15	45
2208282010	Penicillium	Integrated Chinese and Western Medicine	Sputum	2022-08-28 11:15:42	2022-08-30 09:11:29	45
2209072029	Aspergillus flavus	Bronchoscopy room	Bronchoalveolar lavage fluid	2022-09-07 11:58:58	2022-09-09 09:27:43	45
2209212045	Aspergillus flavus	Intensive care Unit	Sputum	2022-09-21 13:34:38	2022-09-23 10:52:39	45
2209302033	Aspergillus flavus	kidney internal medicine	Sputum	2022-09-30 11:18:49	2022-10-02 08:57:16	45
2210082027	Aspergillus flavus	Neurosurgery	Sputum	2022-10-08 12:28:03	2022-10-10 10:05:41	45
2211252033	Aspergillus flavus	Respiratory	Sputum	2022-11-25 12:19:10	2022-11-27 09:19:45	45
2212312056	Aspergillus fumigatus	Respiratory	Sputum	2022-12-31 15:57:14	2023-01-02 13:00:12	45
2204122026	Aspergillus fumigatus	Cardiac and Great Vascular Surgery	Sputum	2022-04-12 12:05:19	2022-04-14 10:54:48	46
2205102026	Aspergillus fumigatus	Cardiac and Great Vascular Surgery	Sputum	2022-05-10 11:13:10	2022-05-12 09:18:43	46
2205302011	Aspergillus fumigatus	Cadre medical/Geriatrics	Sputum	2022-05-30 10:06:54	2022-06-01 09:03:31	46
2206222011	Aspergillus flavus	Respiratory	Sputum	2022-06-22 10:21:06	2022-06-24 08:58:00	46
2207202019	Aspergillus flavus	Integrated Chinese and Western Medicine	Sputum	2022-07-20 11:15:32	2022-07-22 10:07:46	46
2207202026	Aspergillus fumigatus	Respiratory	Bronchoalveolar lavage fluid	2022-07-20 11:38:11	2022-07-22 09:57:03	46
2207202027	Aspergillus flavus	Intensive care Unit	Tracheal secretion	2022-07-20 11:58:48	2022-07-22 10:04:54	46
2207272003	Aspergillus flavus	Integrated Chinese and Western Medicine	Sputum	2022-07-27 10:07:45	2022-07-29 08:31:02	46
2207312013	Aspergillus fumigatus	Respiratory	Sputum	2022-07-31 11:32:11	2022-08-02 10:24:08	46
2208072007	Aspergillus niger	Intensive care Unit	Sputum	2022-08-07 10:09:10	2022-08-09 08:38:52	46
2208142003	Aspergillus fumigatus	Respiratory	Sputum	2022-08-14 10:07:58	2022-08-16 08:55:26	46
2208152022	Aspergillus flavus	Cardiac and Great Vascular Surgery	Sputum	2022-08-15 11:14:57	2022-08-17 09:51:47	46
2208152026	Aspergillus niger	Bronchoscopy room	Bronchoalveolar lavage fluid	2022-08-15 11:17:19	2022-08-17 09:39:17	46
2208172011	Aspergillus fumigatus	Respiratory	Sputum	2022-08-17 10:34:40	2022-08-19 09:06:54	46
2208182019	Aspergillus fumigatus	Rheumatic immunity	Sputum	2022-08-18 10:18:37	2022-08-20 09:16:59	46
2208272013	Aspergillus fumigatus	Respiratory	Sputum	2022-08-27 11:25:13	2022-08-29 09:31:19	46
2208282003	Aspergillus fumigatus	Integrated Chinese and Western Medicine	Sputum	2022-08-28 10:17:10	2022-08-30 08:43:28	46
2209282021	Aspergillus flavus	Cadre medical/Geriatrics	Sputum	2022-09-28 10:39:54	2022-09-30 08:47:24	46
2210182019	Aspergillus flavus	Respiratory	Sputum	2022-10-18 09:43:19	2022-10-20 08:34:47	46
2211012015	Aspergillus niger	Cadre medical/Geriatrics	Sputum	2022-11-01 10:08:54	2022-11-03 08:30:42	46
2211032016	Aspergillus fumigatus	Rheumatic immunity	Sputum	2022-11-03 10:20:49	2022-11-05 09:09:43	46
2211122018	Penicillium	Integrated Chinese and Western Medicine	Sputum	2022-11-12 11:31:53	2022-11-14 10:31:02	46
2204222004	Aspergillus fumigatus	Respiratory	Sputum	2022-04-22 09:02:16	2022-04-24 08:52:36	47
2204272019	Aspergillus fumigatus	Respiratory	Sputum	2022-04-27 10:17:49	2022-04-29 09:21:13	47
2205282007	Aspergillus fumigatus	Integrated Chinese and Western Medicine	Sputum	2022-05-28 09:32:38	2022-05-30 08:50:49	47
2208032003	Aspergillus fumigatus	Integrated Chinese and Western Medicine	Sputum	2022-08-03 09:30:31	2022-08-05 08:54:26	47
2208092004	Aspergillus fumigatus	Respiratory	Sputum	2022-08-09 09:18:43	2022-08-11 08:35:12	47
2208222002	Aspergillus fumigatus	Respiratory	Sputum	2022-08-22 09:22:28	2022-08-24 08:58:35	47
2209142023	Aspergillus flavus	Cardiac and Great Vascular Surgery	Sputum	2022-09-14 11:10:33	2022-09-16 10:34:04	47
2210102006	Aspergillus flavus	Integrated Chinese and Western Medicine	Sputum	2022-10-10 09:35:36	2022-10-12 09:17:41	47
2210102006	Aspergillus fumigatus	Integrated Chinese and Western Medicine	Sputum	2022-10-10 09:35:36	2022-10-12 09:17:41	47
2210142007	Aspergillus flavus	Respiratory	Sputum	2022-10-14 09:34:04	2022-10-16 08:49:28	47
2210202046	Aspergillus flavus	Intensive care Unit	Sputum	2022-10-20 14:14:54	2022-10-22 13:57:03	47
2212012026	Aspergillus flavus	Neurosurgery	Sputum	2022-12-01 11:32:07	2022-12-03 10:48:59	47
2212222023	Aspergillus fumigatus	Gastroenterology	Sputum	2022-12-22 11:13:49	2022-12-24 10:34:52	47
2212282029	Geotrichum capitatum	Cardiology	Sputum	2022-12-28 11:29:12	2022-12-30 10:55:53	47
2205242014	Aspergillus fumigatus	Respiratory	Sputum	2022-05-24 09:42:35	2022-05-26 10:04:00	48
2207282007	Aspergillus flavus	Respiratory	Sputum	2022-07-28 10:00:58	2022-07-30 10:08:48	48
2208192002	Aspergillus fumigatus	Respiratory	Sputum	2022-08-19 09:00:25	2022-08-21 09:23:25	48
2208192003	Aspergillus fumigatus	Respiratory	Sputum	2022-08-19 09:18:04	2022-08-21 09:25:35	48
2209062011	Aspergillus flavus	Cadre medical/Geriatrics	Sputum	2022-09-06 09:56:41	2022-09-08 10:13:34	48
2210222001	Aspergillus flavus	Intensive care Unit	Tracheal secretion	2022-10-22 09:18:30	2022-10-24 09:51:23	48
2210302001	Aspergillus flavus	Emergency	Sputum	2022-10-30 08:55:32	2022-11-01 09:10:32	48
2211232013	Aspergillus flavus	Emergency	Sputum	2022-11-23 09:59:38	2022-11-25 10:23:16	48
2211252007	Aspergillus fumigatus	Respiratory	Sputum	2022-11-25 09:07:01	2022-11-27 09:20:38	48
2212172001	Aspergillus flavus	Oncology	Sputum	2022-12-17 09:04:39	2022-12-19 09:18:45	48
2212212006	Aspergillus fumigatus	Oncology	Sputum	2022-12-21 08:42:04	2022-12-23 08:53:56	48
2212262002	Aspergillus niger	Respiratory	Sputum	2022-12-26 09:13:50	2022-12-28 10:10:24	48
2212282013	Aspergillus fumigatus	Gastroenterology	Sputum	2022-12-28 10:12:33	2022-12-30 10:35:10	48
2207132006	Aspergillus fumigatus	Cadre medical/Geriatrics	Sputum	2022-07-13 09:53:51	2022-07-15 11:04:37	49
2209032013	Aspergillus fumigatus	Cardiology	Sputum	2022-09-03 10:00:11	2022-09-05 11:13:05	49
2209212004	Aspergillus fumigatus	Integrated Chinese and Western Medicine	Sputum	2022-09-21 08:59:25	2022-09-23 10:07:10	49
2212042003	Aspergillus flavus	Rheumatic immunity	Sputum	2022-12-04 09:33:00	2022-12-06 10:45:07	49
2212312021	Aspergillus fumigatus	Integrated Chinese and Western Medicine	Sputum	2022-12-31 11:09:04	2023-01-02 12:59:42	49
2206022010	Aspergillus fumigatus	Integrated Chinese and Western Medicine	Sputum	2022-06-02 09:37:21	2022-06-04 12:19:40	50
2207302044	Aspergillus fumigatus	Pain	Sputum	2022-07-30 14:07:17	2022-08-01 16:40:05	50
2209212001	Aspergillus flavus	Intensive care Unit	Tracheal secretion	2022-09-21 08:27:31	2022-09-23 10:52:32	50
2206022001	Aspergillus fumigatus	Intensive care Unit	Tracheal secretion	2022-06-02 09:04:05	2022-06-04 12:20:12	51
2211122009	Aspergillus fumigatus	Respiratory	Bronchoalveolar lavage fluid	2022-11-12 09:35:50	2022-11-14 14:15:36	52
2204082083	Aspergillus niger	Vip clinic	Sputum	2022-04-08 21:53:18	2022-04-11 09:17:56	59
2207152087	Aspergillus fumigatus	Respiratory	Bronchoalveolar lavage fluid	2022-07-15 21:55:42	2022-07-18 08:59:42	59
2209302108	Aspergillus flavus	Integrated Chinese and Western Medicine	Sputum	2022-09-30 21:53:58	2022-10-03 08:56:48	59
2210032036	Aspergillus flavus	Neurosurgery	Sputum	2022-10-03 22:32:27	2022-10-06 10:11:08	59
2208122064	Penicillium	Integrated Chinese and Western Medicine	Bronchoalveolar lavage fluid	2022-08-12 19:59:46	2022-08-15 08:54:34	60
2211042088	Aspergillus flavus	Hematology	Sputum	2022-11-04 20:56:07	2022-11-07 09:39:50	60
2212312086	Aspergillus flavus	Respiratory	Bronchoalveolar lavage fluid	2022-12-31 20:34:08	2023-01-03 09:17:46	60
2205072066	Aspergillus fumigatus	Integrated Chinese and Western Medicine	Sputum	2022-05-07 19:10:43	2022-05-10 09:03:20	61
2206022098	Aspergillus fumigatus	Tuberculosis	Bronchoalveolar lavage fluid	2022-06-02 21:38:54	2022-06-05 11:00:49	61
2208302074	Aspergillus fumigatus	Tuberculosis	Bronchoalveolar lavage fluid	2022-08-30 19:31:12	2022-09-02 08:55:19	61
2210252078	Lichtheimia	Respiratory	Sputum	2022-10-25 20:55:24	2022-10-28 09:58:15	61
2211242073	Aspergillus fumigatus	Hematology	Sputum	2022-11-24 19:29:46	2022-11-27 09:21:19	61
2207262060	Aspergillus niger	Intensive care Unit	Sputum	2022-07-26 17:55:14	2022-07-29 08:28:50	62
2209272071	Aspergillus fumigatus	Intensive care Unit	Tracheal secretion	2022-09-27 18:21:07	2022-09-30 08:46:10	62
2210172053	Aspergillus flavus	Cardiac and Great Vascular Surgery	Tracheal secretion	2022-10-17 18:06:35	2022-10-20 08:43:59	62
2212092055	Aspergillus flavus	Cadre medical/Geriatrics	Sputum	2022-12-09 18:12:11	2022-12-12 08:52:13	62
2212122042	Aspergillus fumigatus	Respiratory	Bronchoalveolar lavage fluid	2022-12-12 18:20:19	2022-12-15 08:54:31	62
2212232096	Aspergillus flavus	Respiratory	Sputum	2022-12-23 17:57:38	2022-12-26 08:51:18	62
2212232101	Aspergillus fumigatus	Oncology	Bronchoalveolar lavage fluid	2022-12-23 17:58:56	2022-12-26 08:53:50	62
2212312078	Aspergillus fumigatus	Cadre medical/Geriatrics	Sputum	2022-12-31 18:20:34	2023-01-03 09:17:26	62
2204112063	Aspergillus flavus	Intensive care Unit	Tracheal secretion	2022-04-11 19:44:57	2022-04-14 11:24:10	63
2205182062	Aspergillus fumigatus	Infection	Sputum	2022-05-18 17:44:13	2022-05-21 09:11:07	63
2206202059	Aspergillus fumigatus	Intensive care Unit	Sputum	2022-06-20 17:28:32	2022-06-23 08:35:38	63
2206202065	Aspergillus flavus	Neurology	Bronchoalveolar lavage fluid	2022-06-20 18:52:58	2022-06-23 10:25:51	63
2206212064	Aspergillus fumigatus	Integrated Chinese and Western Medicine	Bronchoalveolar lavage fluid	2022-06-21 17:18:38	2022-06-24 09:00:00	63
2208052060	Aspergillus fumigatus	Oncology	Sputum	2022-08-05 16:46:52	2022-08-08 08:41:13	63
2208182065	Penicillium	Cadre medical/Geriatrics	Sputum	2022-08-18 17:37:27	2022-08-21 09:24:34	63
2208262084	Aspergillus fumigatus	Respiratory	Bronchoalveolar lavage fluid	2022-08-26 18:11:47	2022-08-29 09:43:51	63
2208292046	Aspergillus flavus	Cadre medical/Geriatrics	Sputum	2022-08-29 17:20:15	2022-09-01 08:58:48	63
2209192044	Aspergillus flavus	Intensive care Unit	Sputum	2022-09-19 19:05:03	2022-09-22 10:59:35	63
2211072043	Aspergillus niger	Respiratory	Bronchoalveolar lavage fluid	2022-11-07 17:18:24	2022-11-10 09:11:09	63
2212162060	Aspergillus flavus	Respiratory	Bronchoalveolar lavage fluid	2022-12-16 17:50:47	2022-12-19 09:19:58	63
2204072054	Aspergillus	Respiratory	Bronchoalveolar lavage fluid	2022-04-07 16:55:37	2022-04-10 09:42:12	64
2206242075	Aspergillus fumigatus	Bronchoscopy room	Tracheal secretion	2022-06-24 18:09:07	2022-06-27 10:09:40	64
2208292040	Aspergillus niger	Rheumatic immunity	Bronchoalveolar lavage fluid	2022-08-29 16:42:50	2022-09-01 09:00:50	64
2209162047	Penicillium	Integrated Chinese and Western Medicine	Sputum	2022-09-16 17:15:59	2022-09-19 09:24:22	64
2210112049	Penicillium	Respiratory	Bronchoalveolar lavage fluid	2022-10-11 16:34:54	2022-10-14 09:20:59	64
2205112064	Aspergillus fumigatus	Intensive care Unit	Tracheal secretion	2022-05-11 18:05:49	2022-05-14 12:02:29	65
2207082076	Aspergillus niger	Integrated Chinese and Western Medicine	Bronchoalveolar lavage fluid	2022-07-08 17:11:34	2022-07-11 10:30:59	65
2207122064	Aspergillus fumigatus	Integrated Chinese and Western Medicine	Sputum	2022-07-12 17:52:32	2022-07-15 11:07:11	65
2207162019	Aspergillus fumigatus	Oncology	Sputum	2022-07-16 13:56:44	2022-07-19 08:27:11	66
2207212027	Aspergillus flavus	Respiratory	Bronchoalveolar lavage fluid	2022-07-21 13:40:58	2022-07-24 08:32:43	66
2208052031	Aspergillus niger	Bronchoscopy room	Tracheal secretion	2022-08-05 13:46:00	2022-08-08 08:42:21	66
2208232045	Aspergillus flavus	Cardiac and Great Vascular Surgery	Sputum	2022-08-23 14:21:12	2022-08-26 09:15:45	66
2209192029	Penicillium	Oncology	Sputum	2022-09-19 16:26:44	2022-09-22 10:52:02	66
2209272051	Aspergillus flavus	Respiratory	Sputum	2022-09-27 16:11:22	2022-09-30 10:43:50	66
2204192019	Aspergillus fumigatus	Cardiac and Great Vascular Surgery	Sputum	2022-04-19 13:23:28	2022-04-22 08:28:14	67
2206242060	Aspergillus fumigatus	Integrated Chinese and Western Medicine	Sputum	2022-06-24 15:10:36	2022-06-27 10:10:42	67
2207112033	Aspergillus niger	Bronchoscopy room	Bronchoalveolar lavage fluid	2022-07-11 13:33:33	2022-07-14 08:45:40	67
2207152028	Aspergillus fumigatus	Respiratory	Sputum	2022-07-15 13:27:27	2022-07-18 08:49:51	67
2207152032	Aspergillus niger	Neurosurgery	Sputum	2022-07-15 13:42:30	2022-07-18 08:52:43	67
2210092032	Penicillium	Cardiology	Sputum	2022-10-09 13:30:01	2022-10-12 09:28:16	67
2211042054	Aspergillus fumigatus	Neurosurgery	Tracheal secretion	2022-11-04 15:00:24	2022-11-07 10:01:43	67
2212032038	Aspergillus versicolor	Cadre medical/Geriatrics	Sputum	2022-12-03 15:40:43	2022-12-06 10:44:34	67
2212052024	Penicillium	Cadre medical/Geriatrics	Bronchoalveolar lavage fluid	2022-12-05 13:26:19	2022-12-08 09:14:57	67
2205202030	Aspergillus fumigatus	Tuberculosis	Sputum	2022-05-20 13:27:36	2022-05-23 10:04:33	68
2206242044	Aspergillus niger	Bronchoscopy room	Bronchoalveolar lavage fluid	2022-06-24 13:47:43	2022-06-27 10:11:00	68
2206252038	Penicillium	Cardiac and Great Vascular Surgery	Sputum	2022-06-25 12:40:17	2022-06-28 08:57:17	68
2207022024	Cryptotrichosporon	Intensive care Unit	Sputum	2022-07-02 12:27:25	2022-07-05 09:10:33	68
2208122022	Aspergillus flavus	Bronchoscopy room	Tracheal secretion	2022-08-12 12:08:07	2022-08-15 08:19:42	68
2209122010	Aspergillus niger	Respiratory	Sputum	2022-09-12 12:03:40	2022-09-15 08:31:36	68
2210282039	Aspergillus niger	Respiratory	Sputum	2022-10-28 12:57:04	2022-10-31 09:08:35	68
2210282044	Penicillium	Bronchoscopy room	Tracheal secretion	2022-10-28 13:33:38	2022-10-31 09:59:33	68
2205102022	Aspergillus fumigatus	Cadre medical/Geriatrics	Sputum	2022-05-10 10:53:44	2022-05-13 08:33:13	69
2205162015	Alternaria	Respiratory	Sputum	2022-05-16 11:23:19	2022-05-19 09:18:20	69
2206112012	Aspergillus niger	Cadre medical/Geriatrics	Sputum	2022-06-11 12:37:54	2022-06-14 09:46:32	69
2207312012	Aspergillus fumigatus	Cardiac and Great Vascular Surgery	Sputum	2022-07-31 11:31:54	2022-08-03 08:54:38	69
2209042017	Penicillium	Neurosurgery	Sputum	2022-09-04 13:00:37	2022-09-07 10:10:48	69
2210092027	Aspergillus versicolor	Intensive care Unit	Sputum	2022-10-09 12:00:13	2022-10-12 09:27:30	69
2210142018	Aspergillus fumigatus	Integrated Chinese and Western Medicine	Sputum	2022-10-14 10:51:10	2022-10-17 08:35:59	69
2211042035	Aspergillus niger	Cardiac and Great Vascular Surgery	Sputum	2022-11-04 13:02:42	2022-11-07 10:13:42	69
2211052019	Aspergillus fumigatus	Oncology	Sputum	2022-11-05 11:14:30	2022-11-08 08:21:26	69
2211182024	Aspergillus flavus	Respiratory	Sputum	2022-11-18 11:21:00	2022-11-21 08:56:36	69
2204082009	Aspergillus fumigatus	Integrated Chinese and Western Medicine	Sputum	2022-04-08 10:26:49	2022-04-11 09:09:41	70
2204082010	Aspergillus fumigatus	kidney internal medicine	Sputum	2022-04-08 10:27:12	2022-04-11 09:08:56	70
2204082025	Aspergillus fumigatus	Intensive care Unit	Tracheal secretion	2022-04-08 11:32:36	2022-04-11 09:35:44	70
2205132020	Aspergillus fumigatus	Infection	Sputum	2022-05-13 10:58:26	2022-05-16 09:21:50	70
2205182030	Aspergillus fumigatus	Cardiac and Great Vascular Surgery	Sputum	2022-05-18 10:48:38	2022-05-21 09:11:45	70
2206012048	Aspergillus fumigatus	Respiratory	Bronchoalveolar lavage fluid	2022-06-01 13:38:45	2022-06-04 12:20:51	70
2209272027	Aspergillus fumigatus	Bronchoscopy room	Bronchoalveolar lavage fluid	2022-09-27 11:58:25	2022-09-30 10:43:07	70
2210302021	Aspergillus versicolor	Intensive care Unit	Sputum	2022-10-30 11:57:16	2022-11-02 10:00:39	70
2211302038	Aspergillus flavus	Respiratory	Sputum	2022-11-30 12:15:42	2022-12-03 10:28:04	70
2212302049	Aspergillus flavus	Cardiology	Sputum	2022-12-30 14:03:43	2023-01-02 12:57:43	70
2204082011	Penicillium	Respiratory	Sputum	2022-04-08 10:27:51	2022-04-11 09:38:32	71
2205182013	Aspergillus fumigatus	Respiratory	Sputum	2022-05-18 09:21:16	2022-05-21 09:09:56	71
2205242006	Aspergillus fumigatus	Respiratory	Sputum	2022-05-24 09:25:16	2022-05-27 09:11:05	71
2205242017	Aspergillus flavus	Integrated Chinese and Western Medicine	Sputum	2022-05-24 09:54:29	2022-05-27 09:25:29	71
2207302040	Aspergillus niger	Pancreatitis Center	Sputum	2022-07-30 13:57:00	2022-08-02 13:45:30	71
2209232014	Aspergillus flavus	Respiratory	Sputum	2022-09-23 10:45:01	2022-09-26 10:35:28	71
2210222007	Alternaria	Gastric Cancer Center	Sputum	2022-10-22 10:28:10	2022-10-25 09:52:15	71
2210292006	Aspergillus fumigatus	Integrated Chinese and Western Medicine	Sputum	2022-10-29 10:02:41	2022-11-01 09:12:26	71
2210302015	Aspergillus	Gastroenterology	Sputum	2022-10-30 10:10:44	2022-11-02 10:02:08	71
2211222014	Aspergillus flavus	Respiratory	Sputum	2022-11-22 10:22:03	2022-11-25 09:27:53	71
2211242022	Aspergillus flavus	Respiratory	Sputum	2022-11-24 09:52:15	2022-11-27 09:18:10	71
2212112001	Aspergillus fumigatus	Intensive care Unit	Tracheal secretion	2022-12-11 08:52:32	2022-12-14 08:40:57	71
2212132016	Aspergillus fumigatus	Intensive care Unit	Sputum	2022-12-13 09:46:56	2022-12-16 08:58:27	71
2212232006	Aspergillus fumigatus	Respiratory	Sputum	2022-12-23 09:01:10	2022-12-26 08:49:06	71
2212232013	Aspergillus fumigatus	Respiratory	Sputum	2022-12-23 09:19:38	2022-12-26 08:49:36	71
2212242014	Penicillium	Cadre medical/Geriatrics	Sputum	2022-12-24 10:19:45	2022-12-27 09:22:37	71
2205182004	Aspergillus flavus	Respiratory	Sputum	2022-05-18 09:00:19	2022-05-21 09:10:27	72
2205242020	Aspergillus flavus	Tuberculosis	Sputum	2022-05-24 10:50:19	2022-05-27 11:01:34	72
2206272008	Aspergillus flavus	Integrated Chinese and Western Medicine	Sputum	2022-06-27 10:03:02	2022-06-30 10:28:04	72
2211302018	Aspergillus fumigatus	Cadre medical/Geriatrics	Sputum	2022-11-30 09:51:12	2022-12-03 10:19:37	72
2212232004	Aspergillus flavus	Cadre medical/Geriatrics	Sputum	2022-12-23 08:39:33	2022-12-26 08:50:44	72
2212242001	Aspergillus fumigatus	Cadre medical/Geriatrics	Sputum	2022-12-24 09:03:47	2022-12-27 09:20:02	72
2206122003	Aspergillus fumigatus	Tuberculosis	Sputum	2022-06-12 09:31:50	2022-06-15 11:27:18	73
2207052006	Penicillium	Respiratory	Sputum	2022-07-05 09:15:41	2022-07-08 10:28:00	73
2207302023	Aspergillus fumigatus	Respiratory	Sputum	2022-07-30 12:36:45	2022-08-02 13:43:24	73
2210302006	Paecilomyces	Oncology	Sputum	2022-10-30 08:56:48	2022-11-02 10:07:43	73
2206022003	Aspergillus fumigatus	Tuberculosis	Sputum	2022-06-02 09:05:51	2022-06-05 11:24:37	74
2204252012	Aspergillus fumigatus	Bronchoscopy room	Bronchoalveolar lavage fluid	2022-04-25 10:57:15	2022-04-28 16:20:08	77
2204282073	Aspergillus fumigatus	Neurology	Bronchoalveolar lavage fluid	2022-04-28 21:50:24	2022-05-02 08:37:01	82
2207142083	Aspergillus fumigatus	Integrated Chinese and Western Medicine	Sputum	2022-07-14 22:15:00	2022-07-18 08:51:00	82
2210272085	Aspergillus niger	Emergency	Sputum	2022-10-27 22:18:53	2022-10-31 09:11:03	82
2206232080	Aspergillus versicolor	Emergency	Sputum	2022-06-23 22:57:03	2022-06-27 10:12:12	83
2207092040	Penicillium	Cardiology	Sputum	2022-07-09 21:10:59	2022-07-13 08:42:08	83
2210082063	Aspergillus fumigatus	Oncology	Sputum	2022-10-08 21:44:36	2022-10-12 09:26:31	83
2210112068	Aspergillus fumigatus	Intensive care Unit	Sputum	2022-10-11 22:01:29	2022-10-15 09:19:17	83
2210272084	Penicillium	Cadre medical/Geriatrics	Sputum	2022-10-27 22:18:35	2022-10-31 09:50:28	83
2211122047	Alternaria	Infection	Sputum	2022-11-12 20:51:38	2022-11-16 08:38:04	83
2205142033	Aspergillus versicolor	Neurology	Sputum	2022-05-14 20:36:21	2022-05-18 09:15:26	84
2210092074	Aspergillus fumigatus	Intensive care Unit	Tracheal secretion	2022-10-09 20:12:47	2022-10-13 08:29:15	84
2211172076	Penicillium	Cadre medical/Geriatrics	Sputum	2022-11-17 21:41:52	2022-11-21 10:41:27	84
2212312082	Aspergillus versicolor	Intensive care Unit	Sputum	2022-12-31 20:26:39	2023-01-04 09:16:08	84
2207212077	Penicillium	Respiratory	Sputum	2022-07-21 19:48:36	2022-07-25 09:17:24	85
2210242056	Aspergillus flavus	Respiratory	Sputum	2022-10-24 19:22:31	2022-10-28 09:11:45	85
2211072063	Cladosporium	Emergency	Bronchoalveolar lavage fluid	2022-11-07 19:35:34	2022-11-11 09:25:35	85
2212082074	Aspergillus fumigatus	Integrated Chinese and Western Medicine	Bronchoalveolar lavage fluid	2022-12-08 19:22:18	2022-12-12 08:31:16	85
2212082079	Aspergillus fumigatus	kidney internal medicine	Sputum	2022-12-08 19:39:18	2022-12-12 08:50:09	85
2205092053	Aspergillus fumigatus	Integrated Chinese and Western Medicine	Bronchoalveolar lavage fluid	2022-05-09 17:45:56	2022-05-13 08:34:14	86
2208042037	Aspergillus niger	Cardiac and Great Vascular Surgery	Tracheal secretion	2022-08-04 18:17:21	2022-08-08 08:40:07	86
2208052079	Penicillium	Intensive care Unit	Tracheal secretion	2022-08-05 18:12:07	2022-08-09 08:57:36	86
2209282073	Penicillium	Bronchoscopy room	Bronchoalveolar lavage fluid	2022-09-28 18:51:37	2022-10-02 08:58:46	86
2210202066	Aspergillus fumigatus	Integrated Chinese and Western Medicine	Sputum	2022-10-20 18:12:20	2022-10-24 08:54:43	86
2204182044	Aspergillus fumigatus	Cadre medical/Geriatrics	Sputum	2022-04-18 17:00:07	2022-04-22 08:26:50	87
2204202062	Aspergillus fumigatus	Tuberculosis	Bronchoalveolar lavage fluid	2022-04-20 18:06:14	2022-04-24 09:09:38	87
2204202063	Penicillium	Respiratory	Bronchoalveolar lavage fluid	2022-04-20 18:06:34	2022-04-24 09:20:31	87
2204252052	Aspergillus flavus	Integrated Chinese and Western Medicine	Bronchoalveolar lavage fluid	2022-04-25 18:31:35	2022-04-29 10:12:03	87
2205262063	Aspergillus flavus	Respiratory	Bronchoalveolar lavage fluid	2022-05-26 18:04:23	2022-05-30 09:33:05	87
2208042044	Aspergillus fumigatus	Respiratory	Bronchoalveolar lavage fluid	2022-08-04 19:38:16	2022-08-08 10:40:09	87
2209282053	Aspergillus niger	Integrated Chinese and Western Medicine	Bronchoalveolar lavage fluid	2022-09-28 17:17:08	2022-10-02 08:48:54	87
2210272072	Aspergillus fumigatus	Intensive care Unit	Sputum	2022-10-27 18:01:37	2022-10-31 09:09:52	87
2212022080	Aspergillus fumigatus	Respiratory	Bronchoalveolar lavage fluid	2022-12-02 17:49:13	2022-12-06 08:52:34	87
2212152048	Aspergillus	Respiratory	Bronchoalveolar lavage fluid	2022-12-15 18:58:17	2022-12-19 10:20:37	87
2212222063	Aspergillus fumigatus	kidney internal medicine	Sputum	2022-12-22 17:37:15	2022-12-26 08:46:35	87
2205202067	Penicillium	kidney internal medicine	Bronchoalveolar lavage fluid	2022-05-20 17:40:01	2022-05-24 10:17:36	88
2205232049	Aspergillus	Intensive care Unit	Sputum	2022-05-23 18:15:38	2022-05-27 10:30:08	88
2206202048	Penicillium	Respiratory	Sputum	2022-06-20 16:23:30	2022-06-24 09:19:25	88
2208082037	Penicillium	Cardiology	Sputum	2022-08-08 16:04:50	2022-08-12 08:17:04	88
2209012056	Aspergillus fumigatus	Respiratory	Sputum	2022-09-01 17:40:58	2022-09-05 10:06:17	88
2210202054	Aspergillus fumigatus	Respiratory	Sputum	2022-10-20 16:21:58	2022-10-24 08:53:36	88
2210272059	Aspergillus fumigatus	Cardiac and Great Vascular Surgery	Sputum	2022-10-27 17:02:53	2022-10-31 09:05:51	88
2212292137	Aspergillus fumigatus	Intensive care Unit	Sputum	2022-12-29 20:46:08	2023-01-02 12:59:17	88
2204022077	Aspergillus fumigatus	Tuberculosis	Bronchoalveolar lavage fluid	2022-04-02 17:48:23	2022-04-06 11:20:01	89
2204072048	Penicillium	Respiratory	Sputum	2022-04-07 15:47:46	2022-04-11 09:22:33	89
2208252058	Aspergillus fumigatus	Cadre medical/Geriatrics	Sputum	2022-08-25 16:47:39	2022-08-29 09:48:19	89
2208292032	Aspergillus flavus	Bronchoscopy room	Tracheal secretion	2022-08-29 15:01:19	2022-09-02 08:57:28	89
2209152042	Aspergillus fumigatus	Respiratory	Sputum	2022-09-15 16:10:57	2022-09-19 09:18:10	89
2211102065	Aspergillus versicolor	Respiratory	Sputum	2022-11-10 17:20:28	2022-11-14 10:34:31	89
2211172045	Aspergillus flavus	Neurosurgery	Sputum	2022-11-17 15:49:09	2022-11-21 08:51:06	89
2204102032	Paecilomyces	Neurology	Sputum	2022-04-10 17:02:36	2022-04-14 11:08:05	90
2205262042	Aspergillus fumigatus	Bronchoscopy room	Bronchoalveolar lavage fluid	2022-05-26 14:09:36	2022-05-30 09:00:48	90
2207212038	Penicillium	Cardiac and Great Vascular Surgery	Sputum	2022-07-21 14:32:28	2022-07-25 09:15:52	90
2208252055	Aspergillus flavus	Respiratory	Sputum	2022-08-25 16:20:18	2022-08-29 10:32:03	90
2209012049	Aspergillus fumigatus	Respiratory	Sputum	2022-09-01 17:18:54	2022-09-05 11:29:32	90
2211012043	Aspergillus fumigatus	Intensive care Unit	Sputum	2022-11-01 15:10:45	2022-11-05 09:18:18	90
2212302052	Aspergillus flavus	Neurosurgery	Tracheal secretion	2022-12-30 14:20:33	2023-01-03 09:16:51	90
2204202047	Penicillium	Cardiac and Great Vascular Surgery	Sputum	2022-04-20 14:06:22	2022-04-24 09:20:53	91
2206012058	Aspergillus fumigatus	Neurology	Bronchoalveolar lavage fluid	2022-06-01 16:14:49	2022-06-05 11:19:05	91
2207212025	Aspergillus fumigatus	Integrated Chinese and Western Medicine	Bronchoalveolar lavage fluid	2022-07-21 13:29:42	2022-07-25 08:56:38	91
2208052023	Penicillium	Bronchoscopy room	Bronchoalveolar lavage fluid	2022-08-05 13:23:44	2022-08-09 08:55:59	91
2208202038	Penicillium	Respiratory	Sputum	2022-08-20 13:16:26	2022-08-24 08:59:11	91
2208282029	Penicillium	Neurosurgery	Sputum	2022-08-28 13:18:41	2022-09-01 09:13:19	91
2210102038	Aspergillus fumigatus	Neurosurgery	Tracheal secretion	2022-10-10 13:40:24	2022-10-14 09:10:03	91
2210272042	Aspergillus versicolor	Infection	Sputum	2022-10-27 13:46:38	2022-10-31 09:13:03	91
2205042030	Aspergillus fumigatus	Intensive care Unit	Tracheal secretion	2022-05-04 13:29:19	2022-05-08 10:25:24	92
2206092032	Penicillium	Neurology	Sputum	2022-06-09 12:53:13	2022-06-13 09:32:53	92
2207142026	Aspergillus fumigatus	Integrated Chinese and Western Medicine	Sputum	2022-07-14 12:19:21	2022-07-18 08:58:31	92
2210112031	Penicillium	Bronchoscopy room	Bronchoalveolar lavage fluid	2022-10-11 13:09:21	2022-10-15 09:18:44	92
2210272043	Penicillium	Bronchoscopy room	Bronchoalveolar lavage fluid	2022-10-27 13:47:04	2022-10-31 09:53:46	92
2211012030	Aspergillus niger	Bronchoscopy room	Bronchoalveolar lavage fluid	2022-11-01 13:15:21	2022-11-05 09:21:29	92
2212102021	Aspergillus flavus	Neurosurgery	Sputum	2022-12-10 12:32:53	2022-12-14 09:10:23	92
2205142007	Geotrichum candidum	Cadre medical/Geriatrics	Sputum	2022-05-14 10:36:42	2022-05-18 08:18:25	93
2207302008	Aspergillus fumigatus	Respiratory	Sputum	2022-07-30 11:20:51	2022-08-03 08:41:33	93
2208012008	Aspergillus fumigatus	Infection	Sputum	2022-08-01 10:58:06	2022-08-05 08:39:28	93
2209072022	Aspergillus fumigatus	Bronchoscopy room	Bronchoalveolar lavage fluid	2022-09-07 11:15:27	2022-09-11 08:56:31	93
2204072016	Penicillium	Bronchoscopy room	Sputum	2022-04-07 10:21:59	2022-04-11 09:14:48	94
2204182013	Aspergillus fumigatus	Respiratory	Sputum	2022-04-18 11:51:39	2022-04-22 10:19:31	94
2204202016	Aspergillus fumigatus	Integrated Chinese and Western Medicine	Sputum	2022-04-20 10:27:23	2022-04-24 08:50:41	94
2204202017	Aspergillus fumigatus	Rheumatic immunity	Sputum	2022-04-20 10:28:35	2022-04-24 09:16:41	94
2204212019	Penicillium	Cardiac and Great Vascular Surgery	Sputum	2022-04-21 10:43:44	2022-04-25 08:46:54	94
2205262015	Aspergillus flavus	Respiratory	Sputum	2022-05-26 10:47:13	2022-05-30 09:01:50	94
2205282015	Exophiala dermatitidis	Respiratory	Sputum	2022-05-28 10:22:16	2022-06-01 08:59:20	94
2206242014	Penicillium	Intensive care Unit	Tracheal secretion	2022-06-24 10:15:25	2022-06-28 08:57:56	94
2207292051	Aspergillus flavus	Tuberculosis	Sputum	2022-07-29 14:56:19	2022-08-02 13:35:57	94
2207292051	Aspergillus fumigatus	Tuberculosis	Sputum	2022-07-29 14:56:19	2022-08-02 13:35:57	94
2209222015	Aspergillus niger	Integrated Chinese and Western Medicine	Sputum	2022-09-22 10:19:50	2022-09-26 08:47:46	94
2209222040	Aspergillus versicolor	Vip clinic	Bronchoalveolar lavage fluid	2022-09-22 12:07:26	2022-09-26 10:33:48	94
2209252032	Penicillium	Cardiac and Great Vascular Surgery	Sputum	2022-09-25 13:09:26	2022-09-29 11:51:01	94
2210272007	Aspergillus fumigatus	Cardiology	Sputum	2022-10-27 10:15:21	2022-10-31 09:11:28	94
2210272022	Aspergillus flavus	Cardiology	Sputum	2022-10-27 11:03:29	2022-10-31 09:10:37	94
2211042016	Aspergillus fumigatus	Oncology	Sputum	2022-11-04 09:57:35	2022-11-08 08:23:44	94
2211172005	Aspergillus fumigatus	Bronchoscopy room	Tracheal secretion	2022-11-17 10:38:52	2022-11-21 08:54:34	94
2204072013	Aspergillus fumigatus	Rheumatic immunity	Sputum	2022-04-07 09:57:44	2022-04-11 09:31:38	95
2204072024	Exophiala dermatitidis	Respiratory	Sputum	2022-04-07 11:32:01	2022-04-11 10:32:48	95
2204102010	Aspergillus versicolor	Respiratory	Sputum	2022-04-10 11:13:05	2022-04-14 11:06:53	95
2204142005	Aspergillus fumigatus	Cadre medical/Geriatrics	Sputum	2022-04-14 10:32:28	2022-04-18 09:41:02	95
2206012024	Aspergillus fumigatus	Bronchoscopy room	Bronchoalveolar lavage fluid	2022-06-01 12:10:13	2022-06-05 11:21:04	95
2206092011	Alternaria	Tuberculosis	Sputum	2022-06-09 09:46:41	2022-06-13 09:36:29	95
2208152029	Penicillium	Cardiology	Sputum	2022-08-15 11:18:54	2022-08-19 10:46:52	95
2208252037	Aspergillus versicolor	Bronchoscopy room	Bronchoalveolar lavage fluid	2022-08-25 11:51:39	2022-08-29 10:55:49	95
2209162004	Aspergillus fumigatus	Intensive care Unit	Tracheal secretion	2022-09-16 09:33:18	2022-09-20 08:48:27	95
2210052004	Geotrichum capitatum	Oncology	Sputum	2022-10-05 10:40:41	2022-10-09 10:38:09	95
2210052012	Geotrichum capitatum	Oncology	Sputum	2022-10-05 11:17:30	2022-10-09 10:37:56	95
2210112014	Penicillium	Cadre medical/Geriatrics	Sputum	2022-10-11 09:55:09	2022-10-15 09:17:38	95
2210202004	Aspergillus fumigatus	Respiratory	Sputum	2022-10-20 09:09:25	2022-10-24 08:56:50	95
2211042007	Penicillium	Oncology	Sputum	2022-11-04 09:36:58	2022-11-08 08:46:55	95
2211242019	Aspergillus flavus	Emergency	Sputum	2022-11-24 09:26:11	2022-11-28 08:29:53	95
2212242019	Aspergillus versicolor	Respiratory	Sputum	2022-12-24 10:43:33	2022-12-28 10:10:52	95
2206192008	Penicillium	Respiratory	Sputum	2022-06-19 10:04:51	2022-06-23 10:25:11	96
2209012001	Aspergillus fumigatus	Cadre medical/Geriatrics	Sputum	2022-09-01 09:24:13	2022-09-05 09:44:05	96
2211172008	Penicillium	Respiratory	Sputum	2022-11-17 10:40:05	2022-11-21 10:40:54	96
2212292032	Aspergillus flavus	Respiratory	Sputum	2022-12-29 11:31:55	2023-01-02 12:58:21	97
2207292026	Aspergillus flavus	Cadre medical/Geriatrics	Sputum	2022-07-29 11:03:24	2022-08-02 13:42:58	98
2207292010	Aspergillus fumigatus	Respiratory	Sputum	2022-07-29 10:11:02	2022-08-02 13:43:11	99
2207202090	Aspergillus versicolor	Intensive care Unit	Tracheal secretion	2022-07-20 22:25:47	2022-07-25 09:16:29	106
2204052035	Aspergillus fumigatus	Intensive care Unit	Tracheal secretion	2022-04-05 20:56:07	2022-04-10 09:44:42	108
2207152079	Aspergillus flavus	Respiratory	Bronchoalveolar lavage fluid	2022-07-15 20:09:02	2022-07-20 08:17:13	108
2211092071	Aspergillus fumigatus	Cadre medical/Geriatrics	Sputum	2022-11-09 20:44:06	2022-11-14 09:02:09	108
2209142065	Aspergillus fumigatus	Respiratory	Bronchoalveolar lavage fluid	2022-09-14 19:35:53	2022-09-19 09:10:30	109
2206162062	Exophiala dermatitidis	Cardiology	Sputum	2022-06-16 18:17:33	2022-06-21 08:58:22	110
2212232108	Aspergillus flavus	Respiratory	Sputum	2022-12-23 19:55:46	2022-12-28 10:09:36	110
2212282147	Aspergillus flavus	Integrated Chinese and Western Medicine	Sputum	2022-12-28 22:39:29	2023-01-02 13:05:14	110
2205112063	Aspergillus fumigatus	Integrated Chinese and Western Medicine	Bronchoalveolar lavage fluid	2022-05-11 17:57:23	2022-05-16 09:27:04	111
2207152051	Aspergillus flavus	Respiratory	Sputum	2022-07-15 16:37:10	2022-07-20 08:19:32	111
2209272077	Aspergillus fumigatus	Respiratory	Bronchoalveolar lavage fluid	2022-09-27 18:24:59	2022-10-02 09:30:34	111
2211252072	Penicillium	Respiratory	Sputum	2022-11-25 17:27:15	2022-11-30 09:02:55	111
2205262055	Exophiala dermatitidis	Cadre medical/Geriatrics	Sputum	2022-05-26 17:14:05	2022-05-31 09:16:10	112
2206292075	Aspergillus fumigatus	Integrated Chinese and Western Medicine	Bronchoalveolar lavage fluid	2022-06-29 18:10:37	2022-07-04 10:36:02	112
2207132059	Aspergillus fumigatus	Integrated Chinese and Western Medicine	Bronchoalveolar lavage fluid	2022-07-13 16:46:47	2022-07-18 09:00:25	112
2207202049	Cladosporium	Cadre medical/Geriatrics	Sputum	2022-07-20 16:28:28	2022-07-25 09:17:55	112
2208312050	Aspergillus fumigatus	Integrated Chinese and Western Medicine	Bronchoalveolar lavage fluid	2022-08-31 16:54:18	2022-09-05 09:33:25	112
2209212059	Aspergillus flavus	Respiratory	Bronchoalveolar lavage fluid	2022-09-21 17:15:58	2022-09-26 09:16:29	112
2210092048	Penicillium	Emergency	Bronchoalveolar lavage fluid	2022-10-09 15:42:03	2022-10-14 08:41:20	112
2212072051	Aspergillus fumigatus	Integrated Chinese and Western Medicine	Sputum	2022-12-07 16:12:11	2022-12-12 08:30:26	112
2205052047	Aspergillus fumigatus	Integrated Chinese and Western Medicine	Bronchoalveolar lavage fluid	2022-05-05 15:49:33	2022-05-10 09:06:30	113
2206302048	Scedosporium apiospermum	Cadre medical/Geriatrics	Sputum	2022-06-30 17:22:57	2022-07-05 10:32:36	113
2211232048	Aspergillus versicolor	Lung Cancer Center	Bronchoalveolar lavage fluid	2022-11-23 15:00:08	2022-11-28 08:30:49	113
2212302064	Aspergillus fumigatus	Infection	Sputum	2022-12-30 16:34:48	2023-01-04 10:01:26	113
2204182021	Aspergillus flavus	Respiratory	Bronchoalveolar lavage fluid	2022-04-18 13:37:20	2022-04-23 09:19:18	115
2204202037	Aspergillus fumigatus	Cardiac and Great Vascular Surgery	Sputum	2022-04-20 13:25:02	2022-04-25 08:49:15	115
2205052042	Aspergillus versicolor	Cardiac and Great Vascular Surgery	Sputum	2022-05-05 13:57:38	2022-05-10 09:50:56	115
2206182030	Aspergillus fumigatus	Cardiac and Great Vascular Surgery	Sputum	2022-06-18 12:30:52	2022-06-23 08:40:27	116
2210192040	Penicillium	Vip clinic	Bronchoalveolar lavage fluid	2022-10-19 13:47:26	2022-10-24 10:09:11	116
2211102029	Aspergillus flavus	Bronchoscopy room	Bronchoalveolar lavage fluid	2022-11-10 12:39:09	2022-11-15 09:15:57	116
2212012055	Penicillium	Bronchoscopy room	Bronchoalveolar lavage fluid	2022-12-01 14:05:54	2022-12-06 10:44:08	116
2204062015	Aspergillus versicolor	Intensive care Unit	Sputum	2022-04-06 11:37:22	2022-04-11 09:16:40	117
2205252040	Aspergillus niger	Integrated Chinese and Western Medicine	Sputum	2022-05-25 12:27:05	2022-05-30 10:21:37	117
2206172025	Exophiala dermatitidis	Emergency	Sputum	2022-06-17 11:16:55	2022-06-22 08:52:15	117
2207232006	Aspergillus fumigatus	Respiratory	Sputum	2022-07-23 10:41:23	2022-07-28 08:22:36	117
2207232009	Aspergillus flavus	Respiratory	Sputum	2022-07-23 10:58:03	2022-07-28 08:23:12	117
2207232009	Aspergillus fumigatus	Respiratory	Sputum	2022-07-23 10:58:03	2022-07-28 08:23:12	117
2210262034	Aspergillus flavus	Bronchoscopy room	Bronchoalveolar lavage fluid	2022-10-26 12:43:28	2022-10-31 10:08:48	117
2211162038	Penicillium	Bronchoscopy room	Bronchoalveolar lavage fluid	2022-11-16 13:18:32	2022-11-21 10:42:01	117
2211162040	Aspergillus versicolor	Bronchoscopy room	Bronchoalveolar lavage fluid	2022-11-16 13:19:07	2022-11-21 10:42:29	117
2211302025	Aspergillus fumigatus	Intensive care Unit	Tracheal secretion	2022-11-30 10:59:43	2022-12-05 08:50:34	117
2212232037	Exophiala dermatitidis	Respiratory	Sputum	2022-12-23 11:16:11	2022-12-28 08:43:41	117
2204212009	Exophiala dermatitidis	Integrated Chinese and Western Medicine	Sputum	2022-04-21 09:55:56	2022-04-26 08:32:59	118
2205142001	Aspergillus fumigatus	Neurosurgery	Tracheal secretion	2022-05-14 10:12:13	2022-05-19 09:10:56	118
2206172019	Aspergillus fumigatus	Integrated Chinese and Western Medicine	Sputum	2022-06-17 10:03:45	2022-06-22 08:16:52	118
2206222030	Exophiala dermatitidis	Cadre medical/Geriatrics	Sputum	2022-06-22 11:40:29	2022-06-27 10:09:45	118
2207312003	Aspergillus fumigatus	Integrated Chinese and Western Medicine	Sputum	2022-07-31 10:03:02	2022-08-05 08:58:15	118
2208152006	Aspergillus fumigatus	Respiratory	Sputum	2022-08-15 10:04:29	2022-08-20 08:42:33	118
2209032023	Aspergillus fumigatus	Intensive care Unit	Tracheal secretion	2022-09-03 12:25:23	2022-09-08 10:36:09	118
2209082014	Exophiala dermatitidis	Oncology	Sputum	2022-09-08 10:17:56	2022-09-13 09:09:11	118
2209142020	Aspergillus niger	Bronchoscopy room	Bronchoalveolar lavage fluid	2022-09-14 10:50:13	2022-09-19 09:04:54	118
2210112015	Exophiala dermatitidis	Integrated Chinese and Western Medicine	Sputum	2022-10-11 10:22:27	2022-10-16 09:17:13	118
2210262019	Alternaria	Oncology	Sputum	2022-10-26 11:05:40	2022-10-31 10:03:16	118
2205112015	Aspergillus fumigatus	Respiratory	Sputum	2022-05-11 10:21:11	2022-05-16 09:27:52	119
2206102034	Aspergillus fumigatus	Cardiac and Great Vascular Surgery	Sputum	2022-06-10 12:27:14	2022-06-15 11:41:11	119
2206292012	Exophiala dermatitidis	Respiratory	Sputum	2022-06-29 09:25:49	2022-07-04 08:51:28	119
2210062004	Aspergillus terreus	Cadre medical/Geriatrics	Sputum	2022-10-06 11:18:49	2022-10-11 10:50:22	119
2211302016	Aspergillus fumigatus	Biological therapy	Bronchoalveolar lavage fluid	2022-11-30 09:39:46	2022-12-05 08:49:40	119
2210282001	Exophiala dermatitidis	Hematology	Sputum	2022-10-28 08:31:35	2022-11-02 08:42:20	120
2207072001	Penicillium	Respiratory	Sputum	2022-07-07 08:48:24	2022-07-12 10:20:16	121
2206132011	Aspergillus fumigatus	Cadre medical/Geriatrics	Sputum	2022-06-13 09:35:12	2022-06-18 13:48:29	124
2206132012	Aspergillus fumigatus	Cadre medical/Geriatrics	Sputum	2022-06-13 09:35:17	2022-06-18 13:48:48	124
2210072048	Aspergillus fumigatus	Respiratory	Bronchoalveolar lavage fluid	2022-10-07 21:15:29	2022-10-13 08:22:15	131
2209202072	Aspergillus niger	Intensive care Unit	Tracheal secretion	2022-09-20 21:10:50	2022-09-26 09:15:36	132
2211242085	Aspergillus fumigatus	Respiratory	Bronchoalveolar lavage fluid	2022-11-24 20:11:25	2022-11-30 08:38:42	132
2205072062	Aspergillus flavus	Respiratory	Bronchoalveolar lavage fluid	2022-05-07 18:54:35	2022-05-13 08:31:56	133
2207142077	Aspergillus fumigatus	Emergency	Sputum	2022-07-14 19:28:28	2022-07-20 08:38:12	133
2209072062	Aspergillus flavus	Integrated Chinese and Western Medicine	Sputum	2022-09-07 18:24:48	2022-09-13 09:21:13	134
2207202065	Geotrichum candidum	Integrated Chinese and Western Medicine	Sputum	2022-07-20 17:50:15	2022-07-26 08:51:10	135
2204202054	Aspergillus flavus	Respiratory	Bronchoalveolar lavage fluid	2022-04-20 15:54:22	2022-04-26 08:10:10	136
2209152047	Aspergillus flavus	Respiratory	Bronchoalveolar lavage fluid	2022-09-15 17:27:14	2022-09-21 09:53:35	136
2209202060	Aspergillus flavus	Neurosurgery	Sputum	2022-09-20 18:16:05	2022-09-26 10:34:36	136
2210062016	Aspergillus versicolor	Respiratory	Bronchoalveolar lavage fluid	2022-10-06 14:26:51	2022-10-12 09:19:16	138
2211232041	Aspergillus fumigatus	Bronchoscopy room	Bronchoalveolar lavage fluid	2022-11-23 14:22:26	2022-11-29 09:05:26	138
2211292052	Penicillium	Hematology	Bronchoalveolar lavage fluid	2022-11-29 16:08:53	2022-12-05 10:27:31	138
2208162034	Aspergillus niger	Intensive care Unit	Tracheal secretion	2022-08-16 13:05:01	2022-08-22 08:22:44	139
2212192047	Aspergillus fumigatus	Intensive care Unit	Sputum	2022-12-19 18:07:17	2022-12-25 13:45:02	139
2204262021	Aspergillus fumigatus	Bronchoscopy room	Bronchoalveolar lavage fluid	2022-04-26 11:40:46	2022-05-02 08:38:09	140
2205062034	Aspergillus fumigatus	Tuberculosis	Sputum	2022-05-06 12:55:45	2022-05-12 09:55:36	140
2207142024	Aspergillus fumigatus	Respiratory	Bronchoalveolar lavage fluid	2022-07-14 11:39:47	2022-07-20 08:21:29	140
2209072035	Aspergillus flavus	Emergency	Sputum	2022-09-07 12:44:53	2022-09-13 09:22:03	140
2210262029	Aspergillus versicolor	Neurosurgery	Tracheal secretion	2022-10-26 12:26:15	2022-11-01 09:21:14	140
2212012033	Aspergillus flavus	Respiratory	Bronchoalveolar lavage fluid	2022-12-01 12:15:24	2022-12-07 09:06:58	140
2207052026	Aspergillus versicolor	Integrated Chinese and Western Medicine	Sputum	2022-07-05 10:26:14	2022-07-11 08:25:43	141
2207272054	Aspergillus flavus	Integrated Chinese and Western Medicine	Sputum	2022-07-27 15:44:37	2022-08-02 13:41:26	141
2212132033	Penicillium	Bronchoscopy room	Bronchoalveolar lavage fluid	2022-12-13 12:29:16	2022-12-19 10:24:08	141
2204082043	Aspergillus nidulans	Cadre medical/Geriatrics	Sputum	2022-04-08 12:51:24	2022-04-14 11:08:46	142
2212202024	Aspergillus flavus	Respiratory	Bronchoalveolar lavage fluid	2022-12-20 10:41:34	2022-12-26 08:50:07	142
2206152008	Penicillium	Tuberculosis	Bronchoalveolar lavage fluid	2022-06-15 10:24:06	2022-06-21 10:08:05	143
2210032007	Rhizopus	Integrated Chinese and Western Medicine	Sputum	2022-10-03 10:29:24	2022-10-09 09:59:34	143
2210052007	Penicillium	Hematology	Sputum	2022-10-05 11:00:05	2022-10-11 10:51:20	143
2207072028	Aspergillus versicolor	Cardiac and Great Vascular Surgery	Sputum	2022-07-07 11:04:48	2022-07-13 11:08:03	144
2209022007	Aspergillus niger	Integrated Chinese and Western Medicine	Sputum	2022-09-02 10:30:26	2022-09-08 10:39:10	144
2209152005	Aspergillus fumigatus	Respiratory	Sputum	2022-09-15 09:10:30	2022-09-21 09:55:39	144
2210052033	Aspergillus	Cadre medical/Geriatrics	Sputum	2022-10-05 14:11:38	2022-10-07 10:32:54	44
2205222011	Aspergillus fumigatus	Intensive care Unit	Sputum	2022-05-22 10:25:16	2022-05-28 12:04:51	145
2208082004	Aspergillus fumigatus	Infection	Sputum	2022-08-08 09:25:46	2022-08-14 13:09:53	147
2211192038	Aspergillus fumigatus	Respiratory	Bronchoalveolar lavage fluid	2022-11-19 22:35:02	2022-11-26 11:14:49	156
2204192049	Aspergillus fumigatus	Intensive care Unit	Sputum	2022-04-19 18:30:38	2022-04-26 08:09:22	157
2207292086	Aspergillus fumigatus	Integrated Chinese and Western Medicine	Bronchoalveolar lavage fluid	2022-07-29 18:31:07	2022-08-05 08:13:46	157
2205172061	Aspergillus fumigatus	Respiratory	Bronchoalveolar lavage fluid	2022-05-17 19:02:38	2022-05-24 09:06:59	158
2207272076	Aspergillus fumigatus	Infection	Bronchoalveolar lavage fluid	2022-07-27 18:06:26	2022-08-03 08:36:47	158
2208242093	Aspergillus flavus	Respiratory	Sputum	2022-08-24 17:53:25	2022-08-31 08:33:48	158
2210172060	Penicillium	Respiratory	Bronchoalveolar lavage fluid	2022-10-17 19:20:36	2022-10-24 10:04:45	158
2212122043	Aspergillus fumigatus	Respiratory	Bronchoalveolar lavage fluid	2022-12-12 18:20:32	2022-12-19 09:19:35	158
2208082046	Aspergillus fumigatus	Hematology	Sputum	2022-08-08 16:51:10	2022-08-15 08:21:17	159
2210272066	Aspergillus fumigatus	Integrated Chinese and Western Medicine	Bronchoalveolar lavage fluid	2022-10-27 17:06:33	2022-11-03 08:50:48	159
2209232063	Penicillium	Integrated Chinese and Western Medicine	Bronchoalveolar lavage fluid	2022-09-23 17:53:26	2022-09-30 10:41:11	160
2210252080	Aspergillus flavus	Respiratory	Bronchoalveolar lavage fluid	2022-10-25 20:57:17	2022-10-28 09:23:36	60
2205062040	Aspergillus fumigatus	Bronchoscopy room	Bronchoalveolar lavage fluid	2022-05-06 13:43:12	2022-05-13 08:15:25	162
2206092056	Aspergillus fumigatus	Bronchoscopy room	Bronchoalveolar lavage fluid	2022-06-09 14:18:30	2022-06-16 09:01:11	162
2204132022	Aspergillus fumigatus	Integrated Chinese and Western Medicine	Sputum	2022-04-13 13:08:47	2022-04-20 08:20:09	163
2206142030	Aspergillus fumigatus	Respiratory	Sputum	2022-06-14 12:40:16	2022-06-21 08:23:57	163
2208132022	Aspergillus fumigatus	Respiratory	Sputum	2022-08-13 12:56:48	2022-08-20 08:46:39	163
2208242038	Aspergillus flavus	Respiratory	Sputum	2022-08-24 12:34:34	2022-08-31 08:33:37	163
2209192051	Aspergillus flavus	Intensive care Unit	Sputum	2022-09-19 19:52:49	2022-09-22 11:04:47	63
2211212022	Aspergillus versicolor	Respiratory	Bronchoalveolar lavage fluid	2022-11-21 13:27:54	2022-11-28 08:28:58	163
2212082043	Aspergillus fumigatus	Bronchoscopy room	Bronchoalveolar lavage fluid	2022-12-08 13:28:10	2022-12-15 09:22:45	163
2206132035	Aspergillus fumigatus	Intensive care Unit	Tracheal secretion	2022-06-13 12:42:11	2022-06-20 10:04:38	165
2212122009	Aspergillus fumigatus	Bronchoscopy room	Bronchoalveolar lavage fluid	2022-12-12 10:21:53	2022-12-19 09:18:04	166
2212292082	Aspergillus fumigatus	Respiratory	Sputum	2022-12-29 16:24:59	2023-01-05 15:08:46	166
2212302042	Exophiala dermatitidis	Respiratory	Sputum	2022-12-30 13:15:02	2023-01-06 11:19:52	166
2204072010	Aspergillus fumigatus	Rheumatic immunity	Sputum	2022-04-07 09:41:25	2022-04-14 09:15:41	167
2209152025	Scedosporium prolificans	Tuberculosis	Bronchoalveolar lavage fluid	2022-09-15 11:13:19	2022-09-22 11:31:32	168
2207262011	Aspergillus fumigatus	Oncology	Sputum	2022-07-26 10:03:20	2022-08-02 15:03:51	173
2211222083	Aspergillus flavus	Emergency	Sputum	2022-11-22 23:17:40	2022-11-30 08:21:24	177
2207202091	Paecilomyces	Intensive care Unit	Sputum	2022-07-20 23:35:48	2022-07-28 10:48:43	179
2210252072	Aspergillus fumigatus	Respiratory	Sputum	2022-10-25 20:42:27	2022-11-02 08:21:40	179
2207052074	Aspergillus fumigatus	Tuberculosis	Bronchoalveolar lavage fluid	2022-07-05 19:39:16	2022-07-13 08:27:11	180
2205172063	Aspergillus fumigatus	Integrated Chinese and Western Medicine	Bronchoalveolar lavage fluid	2022-05-17 19:43:37	2022-05-25 09:37:22	181
2206192035	Exophiala dermatitidis	Integrated Chinese and Western Medicine	Sputum	2022-06-19 21:09:19	2022-06-27 10:09:24	181
2208232077	Aspergillus flavus	Respiratory	Sputum	2022-08-23 18:59:01	2022-08-31 08:33:19	181
2210202074	Aspergillus flavus	Neurology	Bronchoalveolar lavage fluid	2022-10-20 19:06:36	2022-10-28 08:23:55	181
2212082083	Aspergillus fumigatus	Intensive care Unit	Tracheal secretion	2022-12-08 20:01:06	2022-12-16 09:18:43	181
2207262058	Aspergillus fumigatus	Respiratory	Bronchoalveolar lavage fluid	2022-07-26 17:54:44	2022-08-03 08:34:49	182
2207262058	Aspergillus flavus	Respiratory	Bronchoalveolar lavage fluid	2022-07-26 17:54:44	2022-08-03 08:34:49	182
2212152047	Aspergillus flavus	Respiratory	Sputum	2022-12-15 18:43:27	2022-12-23 09:15:46	182
2212122032	Penicillium	Respiratory	Bronchoalveolar lavage fluid	2022-12-12 17:01:00	2022-12-20 08:27:13	183
2204062041	Aspergillus nidulans	Neurology	Tracheal secretion	2022-04-06 17:52:28	2022-04-14 11:13:33	185
2211082037	Aspergillus fumigatus	Respiratory	Bronchoalveolar lavage fluid	2022-11-08 14:19:49	2022-11-16 08:55:00	186
2204272060	Aspergillus fumigatus	Respiratory	Bronchoalveolar lavage fluid	2022-04-27 13:36:18	2022-05-05 08:59:07	187
2212072040	Aspergillus fumigatus	Bronchoscopy room	Bronchoalveolar lavage fluid	2022-12-07 13:50:59	2022-12-15 08:52:45	187
2207122027	Aspergillus fumigatus	Integrated Chinese and Western Medicine	Sputum	2022-07-12 12:06:46	2022-07-20 08:14:53	188
2205162018	Aspergillus fumigatus	Tuberculosis	Bronchoalveolar lavage fluid	2022-05-16 11:54:10	2022-05-24 08:55:36	189
2207052019	Aspergillus fumigatus	Respiratory	Bronchoalveolar lavage fluid	2022-07-05 10:08:18	2022-07-13 08:15:36	190
2208122010	Aspergillus fumigatus	Infection	Sputum	2022-08-12 10:03:32	2022-08-20 08:45:21	190
2212212029	Aspergillus flavus	Respiratory	Bronchoalveolar lavage fluid	2022-12-21 11:04:35	2022-12-29 09:12:58	190
2204052027	Aspergillus fumigatus	Respiratory	Bronchoalveolar lavage fluid	2022-04-05 13:59:04	2022-04-13 15:41:57	193
2206302001	Aspergillus fumigatus	Intensive care Unit	Sputum	2022-06-30 09:28:23	2022-07-08 11:31:51	194
2204052010	Aspergillus fumigatus	Respiratory	Sputum	2022-04-05 10:07:35	2022-04-13 15:39:53	197
2204022086	Aspergillus flavus	Intensive care Unit	Tracheal secretion	2022-04-02 19:07:42	2022-04-11 08:16:25	205
2212262085	Penicillium	Integrated Chinese and Western Medicine	Bronchoalveolar lavage fluid	2022-12-26 20:36:07	2023-01-04 10:02:19	205
2204112050	Aspergillus flavus	Integrated Chinese and Western Medicine	Bronchoalveolar lavage fluid	2022-04-11 17:24:07	2022-04-20 08:16:01	206
2206222090	Aspergillus fumigatus	Respiratory	Bronchoalveolar lavage fluid	2022-06-22 20:26:43	2022-07-01 11:26:18	206
2207042049	Aspergillus fumigatus	Tuberculosis	Sputum	2022-07-04 18:07:54	2022-07-13 08:26:42	206
2207042050	Aspergillus flavus	Neurosurgery	Tracheal secretion	2022-07-04 18:08:10	2022-07-13 08:13:11	206
2211222070	Aspergillus fumigatus	Respiratory	Bronchoalveolar lavage fluid	2022-11-22 17:54:25	2022-12-01 08:45:34	206
2205072051	Aspergillus fumigatus	Bronchoscopy room	Bronchoalveolar lavage fluid	2022-05-07 17:19:56	2022-05-16 09:23:03	208
2209292108	Exophiala dermatitidis	Oncology	Sputum	2022-09-29 22:26:53	2022-10-08 15:03:12	208
2207112032	Aspergillus fumigatus	Intensive care Unit	Sputum	2022-07-11 13:33:16	2022-07-20 08:11:32	210
2204232026	Aspergillus fumigatus	Respiratory	Bronchoalveolar lavage fluid	2022-04-23 13:17:11	2022-05-02 08:40:37	211
2207042023	Aspergillus fumigatus	Respiratory	Bronchoalveolar lavage fluid	2022-07-04 11:37:16	2022-07-13 08:23:28	212
2204092003	Scedosporium apiospermum	Respiratory	Sputum	2022-04-09 11:16:38	2022-04-18 10:09:35	214
2210192024	Aspergillus fumigatus	Bronchoscopy room	Bronchoalveolar lavage fluid	2022-10-19 11:29:21	2022-10-28 15:55:49	220
2206142088	Aspergillus fumigatus	Respiratory	Bronchoalveolar lavage fluid	2022-06-14 20:33:32	2022-06-24 08:58:50	228
2205262065	Aspergillus fumigatus	Respiratory	Bronchoalveolar lavage fluid	2022-05-26 19:38:32	2022-06-05 11:22:53	231
2211172054	Aspergillus fumigatus	Integrated Chinese and Western Medicine	Bronchoalveolar lavage fluid	2022-11-17 17:22:24	2022-11-27 09:17:02	231
2211212044	Aspergillus fumigatus	Respiratory	Bronchoalveolar lavage fluid	2022-11-21 17:17:38	2022-12-01 08:45:02	231
2206142050	Aspergillus fumigatus	Bronchoscopy room	Bronchoalveolar lavage fluid	2022-06-14 14:24:17	2022-06-24 09:20:33	234
2208082027	Paecilomyces	Bronchoscopy room	Bronchoalveolar lavage fluid	2022-08-08 14:37:19	2022-08-18 08:51:41	234
2206192001	Aspergillus fumigatus	Endocrinology	Sputum	2022-06-19 08:56:22	2022-06-29 08:20:07	239
2205132092	Aspergillus fumigatus	Tuberculosis	Bronchoalveolar lavage fluid	2022-05-13 21:11:44	2022-05-24 08:54:08	251
2205132099	Aspergillus fumigatus	Respiratory	Bronchoalveolar lavage fluid	2022-05-13 21:55:34	2022-05-24 10:18:26	252
2207132080	Aspergillus fumigatus	Neurology	Bronchoalveolar lavage fluid	2022-07-13 19:21:12	2022-07-24 08:40:46	253
2210172065	Aspergillus niger	Integrated Chinese and Western Medicine	Sputum	2022-10-17 20:00:15	2022-10-28 09:04:50	253
2207292078	Rhizopus	Respiratory	Bronchoalveolar lavage fluid	2022-07-29 18:28:04	2022-08-09 09:13:39	254
2206302027	Aspergillus fumigatus	Oncology	Sputum	2022-06-30 13:10:23	2022-07-11 08:36:53	259
2207092017	Aspergillus fumigatus	Respiratory	Sputum	2022-07-09 10:21:27	2022-07-20 08:36:12	262
2207062082	Beauveria	Cadre medical/Geriatrics	Sputum	2022-07-06 18:51:50	2022-07-18 11:06:59	280
2209292057	Ochroconis gallopava	Bronchoscopy room	Bronchoalveolar lavage fluid	2022-09-29 14:00:51	2022-10-11 10:49:50	284
2210102027	Aspergillus fumigatus	Respiratory	Bronchoalveolar lavage fluid	2022-10-10 12:22:04	2022-10-22 09:30:22	285
2211032026	Aspergillus fumigatus	Integrated Chinese and Western Medicine	Sputum	2022-11-03 11:36:18	2022-11-15 09:13:56	285
2211032074	Aspergillus fumigatus	Integrated Chinese and Western Medicine	Bronchoalveolar lavage fluid	2022-11-03 18:26:29	2022-11-16 08:53:52	302
2206142041	Aspergillus penicillioides	Bronchoscopy room	Bronchoalveolar lavage fluid	2022-06-14 13:28:11	2022-06-27 10:17:42	308
2208242022	Aspergillus flavus	Respiratory	Sputum	2022-08-24 10:07:44	2022-09-06 11:02:17	312
2207062070	Aspergillus terreus	Respiratory	Bronchoalveolar lavage fluid	2022-07-06 17:48:14	2022-07-20 08:33:22	326
2206232075	Aspergillus fumigatus	Neurosurgery	Tracheal secretion	2022-06-23 20:08:21	2022-07-08 11:34:12	351
2208232087	Aspergillus flavus	Respiratory	Bronchoalveolar lavage fluid	2022-08-23 19:59:30	2022-09-08 10:42:08	374
2207212076	Aspergillus flavus	Respiratory	Sputum	2022-07-21 19:48:11	2022-08-08 10:42:35	422
2206092080	Scopulariopsis brevicaulis	Integrated Chinese and Western Medicine	Bronchoalveolar lavage fluid	2022-06-09 17:46:55	2022-06-27 10:17:15	424
2212192020	Aspergillus fumigatus	Integrated Chinese and Western Medicine	Sputum	2022-12-19 12:08:45	2023-01-06 09:25:09	429
2209022004	Aspergillus	Hematology	Sputum	2022-09-02 10:27:04	2022-09-20 09:12:15	430
2209022004	Aspergillus terreus	Hematology	Sputum	2022-09-02 10:27:04	2022-09-20 09:12:15	430
2208082068	Aspergillus fumigatus	Respiratory	Bronchoalveolar lavage fluid	2022-08-08 19:08:20	2022-09-15 15:10:34	908
2208192043	Aspergillus niger	Dermatology and Venereology	Secretion	2022-08-19 12:26:52	2022-08-24 09:07:05	116
2207152027	Aspergillus fumigatus	kidney internal medicine	Secretion	2022-07-15 12:51:17	2022-07-21 10:54:33	142
2205132078	Aspergillus fumigatus	Tuberculosis	Secretion	2022-05-13 19:51:11	2022-05-20 08:38:50	156
2211142022	Aspergillus flavus	Infection	Secretion	2022-11-14 12:31:00	2022-11-21 08:57:31	164
2206222091	Aspergillus fumigatus	Infection	Pathological tissue	2022-06-22 20:27:44	2022-07-01 08:41:51	204
2210132079	Exophiala jeanselmei	Dermatology and Venereology	Pathological tissue	2022-10-13 21:42:40	2022-10-24 14:43:12	257
2204012080	Aspergillus nidulans	Respiratory	Pathological tissue	2022-04-01 19:13:17	2022-04-16 11:07:34	351
2212012019	Sporothrix globosa	Dermatology and Venereology	Pathological tissue	2022-12-01 10:39:52	2022-12-16 08:50:08	358
2205312066	Sporothrix globosa	Dermatology and Venereology	Pathological tissue	2022-05-31 16:34:51	2022-06-18 09:59:40	425
2209292068	Fonsecaea pedrosoi	Dermatology and Venereology	Pathological tissue	2022-09-29 14:54:43	2022-10-18 14:42:21	455
2208052070	Sporothrix globosa	Dermatology and Venereology	Pathological tissue	2022-08-05 17:24:46	2022-08-22 09:11:59	399
2211112070	Aspergillus flavus	Infection	Pathological tissue	2022-11-11 19:02:11	2022-11-20 08:59:01	205
2205312046	Ochroconis gallopava	Dermatology and Venereology	Pathological tissue	2022-05-31 13:27:08	2022-06-24 09:31:31	572
2209162053	Scopulariopsis brevicaulis	Respiratory	Pathological tissue	2022-09-16 17:33:04	2022-10-11 10:50:54	593
2209142045	Penicillium	Respiratory	Pathological tissue	2022-09-14 14:48:50	2022-10-11 10:51:45	644
2204222057	Ochroconis gallopava	Respiratory	Pathological tissue	2022-04-22 15:15:09	2022-05-20 14:12:46	670
2206242072	Sporothrix globosa	Dermatology and Venereology	Pathological tissue	2022-06-24 17:34:10	2022-07-25 10:41:23	737
2208182084	Aspergillus niger	Respiratory	Pleural effusion	2022-08-18 19:37:58	2022-08-21 09:22:51	61
2210212046	Aspergillus fumigatus	Respiratory	Pleural effusion	2022-10-21 14:36:31	2022-10-24 10:06:49	67
2204062014	Penicillium	Integrated Chinese and Western Medicine	Pleural effusion	2022-04-06 11:36:40	2022-04-11 09:27:52	117
2205242057	Aspergillus fumigatus	Tuberculosis	Pleural effusion	2022-05-24 16:52:29	2022-05-30 10:23:03	137
2204192035	Aspergillus flavus	Respiratory	Pleural effusion	2022-04-19 14:14:18	2022-04-25 08:44:59	138
2210042026	Aspergillus niger	Infection	Puncture fluid	2022-10-04 15:30:43	2022-10-11 09:05:05	161
2204272083	Aspergillus fumigatus	Emergency	Puncture fluid	2022-04-27 21:49:32	2022-05-05 08:44:35	178
2206232004	Cryptotrichosporon	Rheumatic immunity	Urine	2022-06-23 08:46:10	2022-06-27 11:27:13	98
2212292052	Alternaria	kidney internal medicine	Urine	2022-12-29 13:57:19	2023-01-04 10:08:29	140
